# Supplementary material for: (E)-1-(2-Methyl-4-phenyl­quinolin-3-yl)-3-phenyl­prop-2-en-1-one
Source: Acta Crystallogr Sect E Struct Rep Online. 2011 Mar 2;67(Pt 4):o764–5. doi: 10.1107/S1600536811007057 (PMC3100028; doi:10.1107/S1600536811007057)
Supplement: Supplementary file 2 [file e-67-0o764-Isup2.hkl]

# 
# h,k,l, Fc-squared, Fo-squared, sigma(Fo-squared) and status flag 
# 
data_I
_shelx_title ' mo_rp114_0m in P21/c (100K)' 
_shelx_refln_list_code          4 
_shelx_F_calc_maximum       68.97 
_exptl_crystal_F_000       736.00 
_reflns_d_resolution_high  0.6614 
 
loop_ 
 _symmetry_equiv_pos_as_xyz 
 'x, y, z' 
 '-x, y+1/2, -z+1/2' 
 '-x, -y, -z' 
 'x, -y-1/2, z-1/2' 
 
_cell_length_a    10.5830 
_cell_length_b    10.2189 
_cell_length_c    18.4509 
_cell_angle_alpha  90.000 
_cell_angle_beta  114.147 
_cell_angle_gamma  90.000 
 
_shelx_F_squared_multiplier     1.000 
 
loop_ 
 _refln_index_h 
 _refln_index_k 
 _refln_index_l 
 _refln_F_squared_calc 
 _refln_F_squared_meas 
 _refln_F_squared_sigma 
 _refln_observed_status 
   4   0   0       77.63        0.49      0.39 o 
   5   0   0       43.70       31.95      5.79 o 
   6   0   0     1198.67     1291.18     19.81 o 
   7   0   0        0.24        0.49      1.09 o 
   8   0   0       57.71       55.35      1.93 o 
   9   0   0      867.26      781.48     10.89 o 
  10   0   0      432.11      386.93      8.81 o 
  11   0   0      160.62      148.17      3.86 o 
  12   0   0       38.59       42.09      2.43 o 
  13   0   0        3.23        4.23      1.59 o 
  14   0   0        0.01       -1.52      1.42 o 
   1   1   0      497.06      488.29     10.55 o 
   4   1   0     3457.29     3820.93     78.48 o 
   5   1   0     2268.21     2485.07     29.14 o 
   6   1   0       67.45       64.81      1.75 o 
   7   1   0        1.61        1.84      0.63 o 
   8   1   0       30.56       44.64      1.48 o 
   9   1   0      183.64      181.51      2.75 o 
  10   1   0       28.22       30.93      1.36 o 
  11   1   0        4.34        4.24      0.79 o 
  12   1   0       15.84       17.69      1.39 o 
  13   1   0       28.63       33.76      1.80 o 
  14   1   0      460.32      473.39      7.16 o 
   0   2   0       90.49       98.93      2.52 o 
   1   2   0      326.78      319.60      7.41 o 
   3   2   0      103.85      139.30      3.18 o 
   4   2   0     1050.55     1132.03     13.40 o 
   5   2   0      934.43     1001.41      9.54 o 
   6   2   0      248.01      309.99      5.22 o 
   7   2   0       26.15       25.15      1.77 o 
   8   2   0      113.91      114.71      2.54 o 
   9   2   0       52.36       43.61      1.36 o 
  10   2   0       60.70       59.70      1.67 o 
  11   2   0       37.76       32.23      1.74 o 
  12   2   0        8.14       11.71      1.17 o 
  13   2   0      208.11      216.24      3.97 o 
  14   2   0       63.00       66.11      2.38 o 
   1   3   0     1401.02     1452.51     36.90 o 
   3   3   0       28.43       27.67      0.65 o 
   4   3   0      483.30      569.20      8.36 o 
   5   3   0     1533.26     1760.19     19.38 o 
   6   3   0       97.14       83.06      1.84 o 
   7   3   0      762.11      794.65      8.59 o 
   8   3   0        8.72       18.16      0.95 o 
   9   3   0       47.73       42.49      1.94 o 
  10   3   0       48.35       50.02      2.80 o 
  11   3   0        0.00       -0.09      0.75 o 
  12   3   0        2.59        2.56      0.95 o 
  13   3   0      133.94      130.74      3.09 o 
  14   3   0       21.43       14.55      1.53 o 
   0   4   0      262.16      268.40      3.68 o 
   1   4   0       70.24       59.26      0.87 o 
   3   4   0     2574.99     2852.50     26.14 o 
   4   4   0       21.68       14.85      0.52 o 
   5   4   0       95.80       85.31      1.15 o 
   6   4   0      190.91      219.42      2.80 o 
   7   4   0      366.47      413.46      6.89 o 
   8   4   0      490.56      506.41      5.96 o 
   9   4   0       11.28       12.24      1.03 o 
  10   4   0      867.36      870.51      9.56 o 
  11   4   0      599.22      588.16      7.29 o 
  12   4   0      149.19      151.85      3.26 o 
  13   4   0       21.88       21.07      1.57 o 
  14   4   0        0.08        0.95      1.09 o 
   1   5   0       38.36       58.73      0.73 o 
   2   5   0        0.89        3.92      0.32 o 
   3   5   0      242.76      202.50      2.07 o 
   4   5   0       43.63       46.98      0.79 o 
   5   5   0      560.04      561.80      6.69 o 
   6   5   0        5.12        4.61      0.55 o 
   7   5   0        5.98        3.52      0.68 o 
   8   5   0     1032.91     1058.67     10.86 o 
   9   5   0      318.18      310.90      4.48 o 
  10   5   0      242.97      244.32      4.01 o 
  11   5   0      308.94      315.60      4.87 o 
  12   5   0       19.46       13.20      1.32 o 
  13   5   0        1.47        1.50      1.12 o 
   0   6   0       17.76       27.28      0.88 o 
   1   6   0       11.59       14.63      0.54 o 
   2   6   0      197.62      194.76      1.79 o 
   3   6   0      733.52      742.35      5.39 o 
   4   6   0      462.15      498.49      3.66 o 
   5   6   0      279.93      249.90      2.63 o 
   6   6   0     3192.81     3148.40     27.96 o 
   7   6   0       29.20       26.63      1.14 o 
   8   6   0      185.79      166.80      3.01 o 
   9   6   0       44.17       42.91      1.69 o 
  10   6   0        7.39        6.80      1.02 o 
  11   6   0       17.55       15.85      1.36 o 
  12   6   0      176.32      169.92      3.59 o 
  13   6   0       48.88       39.87      2.29 o 
   1   7   0       34.77       32.35      0.70 o 
   2   7   0      305.73      304.44      3.79 o 
   3   7   0     1552.66     1419.73      9.74 o 
   4   7   0     1486.57     1592.25     10.45 o 
   5   7   0      346.49      380.18      3.74 o 
   6   7   0      342.98      301.23      4.00 o 
   7   7   0       44.34       43.78      1.40 o 
   8   7   0       86.15       85.53      2.35 o 
   9   7   0        1.43        2.71      0.83 o 
  10   7   0       47.13       48.87      2.01 o 
  11   7   0        1.08        1.43      0.91 o 
  12   7   0        5.18        2.16      1.11 o 
  13   7   0       16.37       15.78      1.65 o 
   0   8   0     1763.04     1776.51     16.15 o 
   1   8   0      989.88      940.10      7.24 o 
   2   8   0        0.32        0.80      0.32 o 
   3   8   0      531.05      535.62      4.10 o 
   4   8   0       95.04       70.70      1.12 o 
   5   8   0      730.27      717.28      6.33 o 
   6   8   0      149.85      135.07      2.53 o 
   7   8   0        0.70        1.36      0.66 o 
   8   8   0        7.61        6.46      0.83 o 
   9   8   0        5.12        4.70      0.84 o 
  10   8   0        3.26        2.74      0.94 o 
  11   8   0        2.04        2.20      0.99 o 
  12   8   0        1.30        1.53      1.12 o 
   1   9   0     4189.08     4091.88     29.93 o 
   2   9   0      664.30      639.54      4.97 o 
   3   9   0       65.58       59.69      1.11 o 
   4   9   0      648.60      597.80      4.60 o 
   5   9   0      341.72      295.91      3.35 o 
   6   9   0       17.41       16.71      1.22 o 
   7   9   0       70.81       64.31      1.91 o 
   8   9   0      217.80      235.93      3.61 o 
   9   9   0       12.28       16.64      1.32 o 
  10   9   0       15.56       13.76      1.73 o 
  11   9   0        1.73        1.59      1.42 o 
   0  10   0      791.90      787.19     10.78 o 
   1  10   0      153.26      163.26      2.08 o 
   2  10   0      581.86      593.54      5.51 o 
   3  10   0        0.87        0.53      0.47 o 
   4  10   0      159.42      159.70      2.44 o 
   5  10   0       73.50       72.52      1.71 o 
   6  10   0      645.76      611.57      6.50 o 
   7  10   0        1.05        1.57      0.80 o 
   8  10   0       18.29       18.17      1.42 o 
   9  10   0        0.15       -0.25      0.79 o 
  10  10   0        6.26       11.10      1.43 o 
  11  10   0        3.02        3.47      1.09 o 
   1  11   0       42.85       40.48      1.39 o 
   2  11   0       85.60       80.46      1.66 o 
   3  11   0        2.14        1.50      0.60 o 
   4  11   0       50.72       50.64      1.43 o 
   5  11   0       19.31       15.98      1.11 o 
   6  11   0        0.84        1.09      0.89 o 
   7  11   0       47.83       38.48      2.13 o 
   8  11   0       11.67        7.15      1.19 o 
   9  11   0       33.38       37.88      2.06 o 
  10  11   0       17.80       16.51      1.72 o 
   0  12   0        5.13        6.59      1.07 o 
   1  12   0        2.31        2.56      0.74 o 
   2  12   0       53.52       52.13      1.81 o 
   3  12   0       40.52       36.02      1.48 o 
   4  12   0      289.61      279.16      4.12 o 
   5  12   0        0.00       -0.01      0.82 o 
   6  12   0      165.94      159.17      5.72 o 
   7  12   0       35.40       42.94      2.21 o 
   8  12   0       59.32       49.24      2.97 o 
   9  12   0        0.61        1.74      1.19 o 
   1  13   0        5.06        5.75      0.91 o 
   2  13   0       37.76       34.21      1.55 o 
   3  13   0       22.72       24.34      1.33 o 
   4  13   0       17.58       19.22      1.46 o 
   5  13   0        0.37       -0.17      0.96 o 
   6  13   0      113.50      114.60      4.70 o 
   7  13   0        1.20        1.96      1.32 o 
   0  14   0      115.64      118.68      4.23 o 
   1  14   0       18.00       15.31      1.21 o 
   2  14   0        5.71        5.95      0.99 o 
   3  14   0       16.18       16.12      1.23 o 
   4  14   0        1.99        1.60      1.04 o 
   5  14   0       95.37      106.66      7.08 o 
   6  14   0        0.83        2.53      1.57 o 
   1  15   0        2.32       -0.31      1.56 o 
   2  15   0       15.38       19.92      1.82 o 
   3  15   0       19.68       19.11      2.18 o 
 -14   1   1       35.46       36.86      1.98 o 
 -13   1   1        1.06        0.88      0.87 o 
 -12   1   1       26.67       24.17      1.39 o 
 -11   1   1        0.29        0.02      0.65 o 
 -10   1   1      163.19      159.67      2.71 o 
  -9   1   1      300.06      329.32      4.32 o 
  -8   1   1       29.36       37.67      1.30 o 
  -7   1   1      138.57      159.92      2.91 o 
  -6   1   1      222.34      244.94      2.84 o 
  -5   1   1      433.59      524.43      6.02 o 
  -4   1   1      289.01      293.93      4.79 o 
  -1   1   1      190.12      202.25      4.39 o 
   4   1   1       13.71       15.73      0.67 o 
   5   1   1      946.33     1109.76     13.11 o 
   6   1   1       83.78      101.99      2.80 o 
   7   1   1        6.23        4.06      1.13 o 
   8   1   1      104.86       96.74      1.80 o 
   9   1   1        0.32        1.32      0.60 o 
  10   1   1      301.46      323.25      4.14 o 
  11   1   1        2.32        3.93      0.78 o 
  12   1   1        0.64       -1.46      0.73 o 
  13   1   1        0.57        0.01      0.89 o 
  14   1   1        1.85        1.36      1.08 o 
 -14   2   1        1.53        2.99      1.05 o 
 -13   2   1       26.85       28.93      1.72 o 
 -12   2   1       68.76       66.15      2.13 o 
 -11   2   1       39.94       45.29      1.81 o 
 -10   2   1        6.09        6.98      0.82 o 
  -9   2   1       47.82       47.80      1.41 o 
  -8   2   1       11.36        5.75      0.63 o 
  -7   2   1       11.07       13.83      0.85 o 
  -6   2   1     1760.54     1803.11     14.12 o 
  -5   2   1     1976.25     2215.40     16.90 o 
  -4   2   1     1427.65     1643.52     14.50 o 
  -3   2   1     2917.36     3015.42     56.43 o 
  -2   2   1     1268.60     1228.54     24.75 o 
   0   2   1      474.40      474.10     10.33 o 
   4   2   1       66.49       69.09      2.45 o 
   5   2   1     1901.43     2129.44     24.74 o 
   6   2   1       39.70       19.26      0.94 o 
   7   2   1       74.17       92.38      3.23 o 
   8   2   1      209.50      210.31      2.86 o 
   9   2   1        1.30        1.25      0.57 o 
  10   2   1       70.32       67.22      1.92 o 
  11   2   1       94.62       86.09      3.64 o 
  12   2   1      440.27      452.35      6.06 o 
  13   2   1      289.98      297.80      5.47 o 
  14   2   1        1.29        1.12      1.07 o 
 -14   3   1        1.33        1.77      1.09 o 
 -13   3   1        2.70        4.01      1.77 o 
 -12   3   1       14.07       12.73      1.28 o 
 -11   3   1       44.50       46.38      2.24 o 
 -10   3   1       12.72       12.95      1.10 o 
  -9   3   1      201.14      184.61      2.83 o 
  -8   3   1      188.20      221.25      3.91 o 
  -7   3   1       28.90       11.40      0.87 o 
  -6   3   1       85.12       77.55      1.87 o 
  -5   3   1     1229.08     1348.42     11.28 o 
  -4   3   1      213.18      227.73      3.37 o 
  -3   3   1       81.56       84.73      1.42 o 
  -1   3   1      818.67      775.24      9.47 o 
   0   3   1      638.06      647.18      8.06 o 
   1   3   1       95.74      113.41      2.32 o 
   2   3   1     1027.35     1154.17     22.33 o 
   3   3   1      100.20      118.16      1.74 o 
   4   3   1     1717.57     2096.17     26.69 o 
   5   3   1     2724.86     2815.77     27.06 o 
   6   3   1      118.69      127.27      4.64 o 
   7   3   1     2542.02     2596.44     50.64 o 
   8   3   1       16.10       13.43      0.85 o 
   9   3   1      183.26      176.17      2.99 o 
  10   3   1      859.77      886.90      9.58 o 
  11   3   1        0.34        0.51      0.79 o 
  12   3   1        0.74        0.95      0.88 o 
  13   3   1      200.37      190.42      3.73 o 
  14   3   1       51.26       47.99      2.34 o 
 -14   4   1       20.77       14.10      1.85 o 
 -13   4   1       22.13       19.97      1.56 o 
 -12   4   1       89.88       91.90      2.56 o 
 -11   4   1      170.45      189.86      3.56 o 
 -10   4   1       50.15       48.74      1.87 o 
  -9   4   1       72.03       62.35      1.85 o 
  -8   4   1       85.13       86.19      2.01 o 
  -7   4   1       28.80       40.86      0.95 o 
  -6   4   1      230.29      217.90      3.34 o 
  -5   4   1      318.49      277.60      2.31 o 
  -4   4   1       13.42       11.47      0.45 o 
  -3   4   1       21.04       20.72      0.57 o 
  -2   4   1      248.08      313.56      3.00 o 
  -1   4   1       13.49       16.64      0.78 o 
   0   4   1      305.01      333.86      3.08 o 
   1   4   1     1193.61     1240.07     11.05 o 
   2   4   1      756.64      837.63      8.76 o 
   3   4   1      794.42      893.67      9.33 o 
   4   4   1     1455.37     1682.15     19.72 o 
   5   4   1      339.18      365.44      4.48 o 
   6   4   1      149.56      154.43      3.67 o 
   7   4   1     2178.10     2244.33     20.56 o 
   8   4   1      129.01      114.00      2.30 o 
   9   4   1      219.47      216.64      3.46 o 
  10   4   1        0.14        0.33      0.74 o 
  11   4   1      401.24      382.07      5.37 o 
  12   4   1       36.40       37.44      1.86 o 
  13   4   1      117.88      121.89      5.92 o 
 -14   5   1        4.36        3.61      1.23 o 
 -13   5   1       35.86       38.75      2.06 o 
 -12   5   1       34.30       34.02      2.94 o 
 -11   5   1       31.57       28.26      1.64 o 
 -10   5   1       70.40       73.81      2.64 o 
  -9   5   1       62.13       62.43      1.91 o 
  -8   5   1      512.33      499.58      5.36 o 
  -7   5   1     1729.86     1667.73     18.58 o 
  -6   5   1      444.18      415.82      4.46 o 
  -5   5   1      250.38      253.88      2.58 o 
  -4   5   1       59.04       46.13      0.77 o 
  -3   5   1        4.87        5.08      0.48 o 
  -2   5   1      924.20      933.39      6.40 o 
  -1   5   1       52.29       52.54      1.00 o 
   0   5   1      151.08      178.10      1.58 o 
   1   5   1      106.70      111.89      1.72 o 
   2   5   1     2755.05     3037.68     23.96 o 
   3   5   1     4757.07     5125.14     67.07 o 
   4   5   1       27.32       33.77      0.81 o 
   5   5   1       87.02       92.27      2.14 o 
   6   5   1      155.47      141.63      2.35 o 
   7   5   1      490.40      544.74      6.21 o 
   8   5   1     1756.77     1706.02     16.35 o 
   9   5   1      298.91      301.29      4.38 o 
  10   5   1     1083.39     1069.69     11.37 o 
  11   5   1      168.30      156.68      3.23 o 
  12   5   1        0.06        1.36      0.91 o 
  13   5   1      197.76      194.25      4.19 o 
 -13   6   1        1.63        1.67      1.10 o 
 -12   6   1       10.06        8.05      1.69 o 
 -11   6   1       53.51       60.09      2.17 o 
 -10   6   1        2.17        4.19      0.91 o 
  -9   6   1      306.94      292.63      4.44 o 
  -8   6   1        0.21        0.01      0.54 o 
  -7   6   1       94.90       74.93      1.68 o 
  -6   6   1      107.77      112.64      2.08 o 
  -5   6   1       13.21        9.71      0.46 o 
  -4   6   1     2443.75     2559.38     16.84 o 
  -3   6   1      151.00      161.51      1.59 o 
  -2   6   1       40.52       33.02      0.73 o 
  -1   6   1       91.27      110.08      1.23 o 
   0   6   1        2.60        0.91      0.26 o 
   1   6   1      404.27      428.53      3.28 o 
   2   6   1      124.65      130.17      1.57 o 
   3   6   1      278.81      277.07      2.39 o 
   4   6   1       24.51       31.79      0.72 o 
   5   6   1     1299.27     1206.35     10.44 o 
   6   6   1      598.97      599.57      7.42 o 
   7   6   1      265.09      257.14      3.75 o 
   8   6   1      617.02      631.56      7.31 o 
   9   6   1      225.86      228.23      3.78 o 
  10   6   1       32.65       31.99      1.68 o 
  11   6   1       67.39       64.44      2.17 o 
  12   6   1      269.29      257.45      4.52 o 
  13   6   1       89.62       81.17      2.83 o 
 -13   7   1        2.06        1.53      1.14 o 
 -12   7   1        6.57        6.91      1.19 o 
 -11   7   1        5.27        3.52      1.00 o 
 -10   7   1       22.87       23.53      1.95 o 
  -9   7   1      137.79      136.08      2.56 o 
  -8   7   1        0.27        0.26      0.59 o 
  -7   7   1      158.79      139.20      2.40 o 
  -6   7   1      167.05      169.60      3.13 o 
  -5   7   1     1269.85     1243.17      8.74 o 
  -4   7   1      480.55      499.11      4.00 o 
  -3   7   1      245.85      221.95      2.00 o 
  -2   7   1       11.80       11.54      0.78 o 
  -1   7   1       48.25       64.49      0.99 o 
   0   7   1       67.24       72.85      0.98 o 
   1   7   1       47.51       57.20      0.84 o 
   2   7   1      114.04       94.51      1.32 o 
   3   7   1      587.44      575.68      4.43 o 
   4   7   1     1563.70     1504.98      9.75 o 
   5   7   1      655.51      646.88      5.67 o 
   6   7   1      472.02      435.59      5.21 o 
   7   7   1       16.49       17.03      1.10 o 
   8   7   1        0.06        0.26      0.68 o 
   9   7   1       81.28       90.79      2.37 o 
  10   7   1      182.00      188.68      3.62 o 
  11   7   1      183.86      184.07      3.70 o 
  12   7   1      216.48      215.73      4.50 o 
 -12   8   1       14.28       12.50      1.70 o 
 -11   8   1        1.27        1.00      0.94 o 
 -10   8   1        0.62       -0.23      0.73 o 
  -9   8   1       13.67       15.18      1.54 o 
  -8   8   1       52.09       52.14      1.64 o 
  -7   8   1      230.78      219.01      3.47 o 
  -6   8   1      427.38      427.26      4.28 o 
  -5   8   1       85.20       83.01      1.58 o 
  -4   8   1      711.02      724.80      5.56 o 
  -3   8   1     1998.27     1978.45     12.05 o 
  -2   8   1        9.15        7.29      0.50 o 
  -1   8   1      287.79      280.41      2.90 o 
   0   8   1      216.94      207.53      2.21 o 
   1   8   1      798.62      785.10      6.23 o 
   2   8   1       39.85       35.30      0.92 o 
   3   8   1      196.82      160.67      1.82 o 
   4   8   1      130.22      101.02      1.36 o 
   5   8   1      447.65      467.95      4.52 o 
   6   8   1       65.32       58.94      2.34 o 
   7   8   1       21.91       20.20      1.20 o 
   8   8   1       12.98       15.57      1.07 o 
   9   8   1       24.61       24.48      2.29 o 
  10   8   1        0.37        0.31      0.82 o 
  11   8   1        0.05        0.00      0.95 o 
  12   8   1       29.30       28.21      1.99 o 
 -12   9   1        7.21        7.12      1.21 o 
 -11   9   1        1.83        2.13      0.93 o 
 -10   9   1        1.04       -0.56      0.80 o 
  -9   9   1      324.62      329.25      4.56 o 
  -8   9   1       52.67       46.05      1.82 o 
  -7   9   1       94.13       92.44      2.28 o 
  -6   9   1      186.16      168.98      2.55 o 
  -5   9   1      441.43      434.15      3.99 o 
  -4   9   1      697.61      670.42      5.34 o 
  -3   9   1      188.57      191.65      2.51 o 
  -2   9   1      176.78      169.77      1.95 o 
  -1   9   1     1152.74     1128.09      8.04 o 
   0   9   1       81.10       68.89      1.35 o 
   1   9   1      732.47      707.47      5.72 o 
   2   9   1        0.19        0.93      0.41 o 
   3   9   1      147.82      137.32      1.67 o 
   4   9   1      183.09      163.80      1.92 o 
   5   9   1      127.67      137.62      2.02 o 
   6   9   1      126.45      124.99      2.55 o 
   7   9   1        5.81        4.59      0.87 o 
   8   9   1       50.55       55.43      1.80 o 
   9   9   1       15.35       15.71      1.45 o 
  10   9   1       20.27       17.88      1.51 o 
  11   9   1       13.25       15.18      1.61 o 
 -11  10   1       77.74       79.78      2.88 o 
 -10  10   1       38.39       31.13      2.00 o 
  -9  10   1       50.78       48.84      1.89 o 
  -8  10   1      193.35      187.84      3.29 o 
  -7  10   1       97.93       94.55      2.63 o 
  -6  10   1      573.62      544.05      5.86 o 
  -5  10   1       19.07       24.09      1.83 o 
  -4  10   1       15.61       14.15      0.83 o 
  -3  10   1       35.40       40.36      1.42 o 
  -2  10   1      294.46      285.26      2.95 o 
  -1  10   1     1500.08     1488.54     12.67 o 
   0  10   1       77.31       74.78      1.47 o 
   1  10   1      924.50      907.54      7.58 o 
   2  10   1      594.91      597.75      5.22 o 
   3  10   1        6.96        6.34      0.63 o 
   4  10   1      146.19      133.11      1.99 o 
   5  10   1       24.94       26.50      1.61 o 
   6  10   1       29.69       29.55      1.53 o 
   7  10   1       27.26       24.27      1.46 o 
   8  10   1        2.49        2.59      0.85 o 
   9  10   1        0.01       -1.03      0.73 o 
  10  10   1       93.89      104.20      2.78 o 
 -10  11   1       20.61       17.14      1.75 o 
  -9  11   1        4.75        5.67      1.17 o 
  -8  11   1       10.69        9.76      1.28 o 
  -7  11   1       86.50       81.40      2.55 o 
  -6  11   1        1.25        1.67      0.73 o 
  -5  11   1       26.60       27.34      1.28 o 
  -4  11   1      561.83      538.51      5.64 o 
  -3  11   1      111.51      104.59      2.21 o 
  -2  11   1       29.03       25.39      1.06 o 
  -1  11   1       73.66       70.92      1.56 o 
   0  11   1        4.98        4.87      0.67 o 
   1  11   1      491.92      503.51      5.35 o 
   2  11   1       92.44       91.77      1.76 o 
   3  11   1      105.66      111.33      1.93 o 
   4  11   1      323.89      331.81      4.13 o 
   5  11   1      314.06      286.69      4.02 o 
   6  11   1       20.60       23.16      1.66 o 
   7  11   1      157.64      154.59      3.69 o 
   8  11   1       86.21       87.80      2.62 o 
   9  11   1        1.61        0.63      0.99 o 
  10  11   1        0.17       -0.44      1.10 o 
  -9  12   1        1.44        0.31      1.33 o 
  -8  12   1      270.80      270.68      5.43 o 
  -7  12   1        0.21        0.32      1.12 o 
  -6  12   1        2.00        2.09      1.15 o 
  -5  12   1       10.17        8.01      1.00 o 
  -4  12   1        1.60        2.01      0.74 o 
  -3  12   1       78.68       76.67      2.43 o 
  -2  12   1       12.13       14.46      1.06 o 
  -1  12   1        2.28        1.58      0.61 o 
   0  12   1       23.32       19.90      1.02 o 
   1  12   1        1.01        1.00      0.71 o 
   2  12   1      162.18      161.11      2.83 o 
   3  12   1      146.94      158.57      2.41 o 
   4  12   1      274.54      284.97      4.57 o 
   5  12   1       45.84       44.87      4.44 o 
   6  12   1      513.36      542.38      9.47 o 
   7  12   1      188.59      157.97      3.87 o 
   8  12   1       16.85       14.13      1.50 o 
  -8  13   1      258.38      256.20      9.90 o 
  -7  13   1       13.37       11.78      1.94 o 
  -6  13   1        0.35        0.97      2.94 o 
  -5  13   1       16.81       16.93      1.39 o 
  -4  13   1        1.89        2.23      0.82 o 
  -3  13   1       97.29       98.59      2.50 o 
  -2  13   1       13.18        9.80      1.05 o 
  -1  13   1       35.24       34.24      1.72 o 
   0  13   1       23.33       25.76      1.36 o 
   1  13   1       45.21       44.76      1.67 o 
   2  13   1        0.79        1.30      0.78 o 
   3  13   1        4.95        3.31      0.97 o 
   4  13   1        9.86        7.37      1.14 o 
   5  13   1       82.86       82.53      3.01 o 
   6  13   1      471.17      474.07      7.99 o 
   7  13   1      147.15      144.08      4.08 o 
  -6  14   1      121.89      128.59      4.49 o 
  -5  14   1       37.50       35.40      1.89 o 
  -4  14   1        0.06        0.21      0.95 o 
  -3  14   1        0.78        0.72      1.03 o 
  -2  14   1        0.05       -0.47      0.77 o 
  -1  14   1        4.36        5.07      1.10 o 
   0  14   1       54.75       55.49      2.14 o 
   1  14   1        9.93       10.90      1.10 o 
   2  14   1       85.67       91.19      2.26 o 
   3  14   1      196.39      190.78      3.82 o 
   4  14   1       31.16       31.49      3.20 o 
   5  14   1        9.26       10.49      4.61 o 
  -3  15   1        4.06        2.95      1.49 o 
  -2  15   1        0.06       -0.19      1.37 o 
  -1  15   1       23.14       21.38      2.20 o 
   0  15   1       75.83       72.96     11.67 o 
   1  15   1       50.57       44.71      4.16 o 
   2  15   1       10.98       10.74      1.87 o 
   3  15   1       37.42       42.35      3.21 o 
 -15   0   2        0.39       -3.02      1.51 o 
 -14   0   2       12.40       16.80      2.33 o 
 -13   0   2      118.55      122.89      3.85 o 
 -12   0   2       31.29       33.33      3.33 o 
 -11   0   2     1080.69      990.00     13.88 o 
 -10   0   2      724.83      668.93      9.95 o 
  -9   0   2      834.90      892.98     12.21 o 
  -8   0   2       45.68       27.39      1.56 o 
  -7   0   2      129.17      109.09      2.87 o 
  -6   0   2     2481.38     2631.96     30.10 o 
  -5   0   2        1.67       -0.45      0.45 o 
  -4   0   2      187.54      195.84      2.89 o 
  -2   0   2     1317.93     1416.68     28.35 o 
   2   0   2     1333.07     1367.43     28.79 o 
   3   0   2      343.25      332.26      8.34 o 
   4   0   2      312.45      351.31      5.73 o 
   5   0   2      347.11      427.24      9.04 o 
   6   0   2        0.00        1.04      0.57 o 
   7   0   2       96.05       94.95      2.83 o 
   8   0   2      330.63      298.93      5.02 o 
   9   0   2       61.79       62.13      2.29 o 
  10   0   2       12.81        9.67      1.42 o 
  11   0   2       14.94        9.55      1.31 o 
  12   0   2        0.00        0.04      1.02 o 
  13   0   2        5.86        3.32      1.49 o 
  14   0   2       84.69       72.62      3.57 o 
 -15   1   2      359.03      376.47      6.45 o 
 -14   1   2        2.23        1.08      0.99 o 
 -13   1   2       55.18       59.36      2.65 o 
 -12   1   2       75.63       66.58      1.98 o 
 -11   1   2        7.14       11.62      1.02 o 
 -10   1   2       28.14       28.70      1.31 o 
  -9   1   2        0.07        0.24      0.51 o 
  -8   1   2      202.40      199.80      2.79 o 
  -7   1   2      370.01      398.82      3.92 o 
  -6   1   2       82.34       89.84      1.42 o 
  -5   1   2      372.53      453.95      5.09 o 
  -4   1   2       28.97       31.31      0.82 o 
  -3   1   2     2414.10     2384.30     47.52 o 
   1   1   2      911.98      909.62     18.89 o 
   2   1   2       35.15       42.15      1.69 o 
   3   1   2       61.33       90.96      3.06 o 
   4   1   2        5.61        4.68      0.39 o 
   5   1   2        0.38        0.37      0.38 o 
   6   1   2      131.17      151.68      2.45 o 
   7   1   2       13.17       18.30      1.03 o 
   8   1   2      295.58      291.65      3.51 o 
   9   1   2      149.19      146.59      2.40 o 
  10   1   2        0.99       -0.36      0.61 o 
  11   1   2        0.16        0.44      0.70 o 
  12   1   2       88.38       85.96      3.41 o 
  13   1   2      102.21      100.40      2.60 o 
  14   1   2        0.08        0.14      1.01 o 
 -14   2   2       38.96       40.03      2.08 o 
 -13   2   2       33.36       33.48      1.85 o 
 -12   2   2       65.62       64.14      2.33 o 
 -11   2   2        8.34        7.99      0.91 o 
 -10   2   2      127.21      125.25      3.77 o 
  -9   2   2       65.10       62.81      1.60 o 
  -8   2   2        0.42        0.40      0.45 o 
  -7   2   2      145.61      131.04      3.31 o 
  -6   2   2        3.79        3.92      0.54 o 
  -5   2   2      763.49      862.08      7.29 o 
  -4   2   2     2262.37     2550.28     24.80 o 
  -3   2   2       34.58       30.10      0.86 o 
   3   2   2       75.58       95.72      2.98 o 
   4   2   2     1110.78     1230.16     11.22 o 
   5   2   2      377.57      397.99      4.69 o 
   6   2   2        0.46        0.02      0.44 o 
   7   2   2      714.91      688.38      9.53 o 
   8   2   2       67.50       62.32      1.45 o 
   9   2   2      137.24      129.55      2.70 o 
  10   2   2      834.25      823.73      8.90 o 
  11   2   2      130.75      124.72      3.09 o 
  12   2   2      232.39      225.37      4.50 o 
  13   2   2      261.86      266.31      9.21 o 
 -14   3   2      116.32      111.39      3.01 o 
 -13   3   2      237.43      222.91      4.17 o 
 -12   3   2        8.42        9.24      1.14 o 
 -11   3   2        2.91        2.13      0.81 o 
 -10   3   2       23.15       23.99      1.38 o 
  -9   3   2      716.62      688.66      7.05 o 
  -8   3   2       39.13       42.85      1.16 o 
  -7   3   2      105.17      109.45      1.75 o 
  -6   3   2       20.02       15.26      1.03 o 
  -5   3   2       14.81       15.39      0.48 o 
  -4   3   2      523.57      576.65      4.98 o 
  -2   3   2      386.65      383.19      8.65 o 
  -1   3   2     1911.93     1911.35     38.39 o 
   0   3   2      355.14      378.67      8.86 o 
   1   3   2        5.14        7.49      0.74 o 
   2   3   2      194.30      193.19      2.92 o 
   3   3   2      274.70      285.92      3.02 o 
   4   3   2     2965.67     3308.92     46.86 o 
   5   3   2     2415.69     2601.57     25.63 o 
   6   3   2      535.75      537.24     11.39 o 
   7   3   2     1753.53     1724.24     14.74 o 
   8   3   2        0.34        0.21      0.52 o 
   9   3   2      129.43      137.63      2.58 o 
  10   3   2      303.56      289.00      4.23 o 
  11   3   2      399.87      409.86      6.37 o 
  12   3   2       44.93       41.18      1.87 o 
  13   3   2      328.62      332.73      5.10 o 
 -14   4   2        1.77        1.88      1.14 o 
 -13   4   2       81.15       77.21      2.52 o 
 -12   4   2      204.65      203.27      3.86 o 
 -11   4   2       22.02       21.31      1.43 o 
 -10   4   2       46.16       40.93      1.72 o 
  -9   4   2       56.36       44.20      1.64 o 
  -8   4   2        3.74        8.45      0.67 o 
  -7   4   2        2.08        1.38      0.37 o 
  -6   4   2       63.53       66.02      0.96 o 
  -5   4   2      754.00      788.98      5.57 o 
  -4   4   2      198.93      223.66      3.43 o 
  -3   4   2     1960.48     2123.41     15.58 o 
  -2   4   2      636.20      667.47      5.69 o 
  -1   4   2      474.35      514.93      5.02 o 
   0   4   2     1126.16     1175.72      9.67 o 
   1   4   2     1884.21     2036.65     23.04 o 
   2   4   2      342.19      381.07      4.36 o 
   3   4   2       60.55       71.34      3.35 o 
   4   4   2       33.37       37.10      1.38 o 
   5   4   2        1.42        4.74      0.74 o 
   6   4   2      106.28      105.10      2.91 o 
   7   4   2     3131.74     3136.04     28.07 o 
   8   4   2     2076.76     2087.50     19.41 o 
   9   4   2        1.10        1.13      0.68 o 
  10   4   2      513.13      512.08      6.33 o 
  11   4   2      782.19      766.82     10.07 o 
  12   4   2       70.42       68.45      2.25 o 
  13   4   2        2.00        2.54      1.18 o 
 -14   5   2       52.40       55.71      4.01 o 
 -13   5   2      180.74      178.57      3.79 o 
 -12   5   2       19.73       22.66      1.57 o 
 -11   5   2        0.74        0.84      0.82 o 
 -10   5   2        9.40        4.83      1.07 o 
  -9   5   2      190.25      163.24      2.67 o 
  -8   5   2      284.25      260.85      3.42 o 
  -7   5   2      127.86      138.48      2.21 o 
  -6   5   2        6.53        4.24      0.38 o 
  -5   5   2      179.96      164.00      1.66 o 
  -4   5   2      217.22      237.46      2.76 o 
  -3   5   2      616.10      697.93      5.63 o 
  -2   5   2      238.11      243.27      2.03 o 
  -1   5   2       61.46       68.77      1.31 o 
   0   5   2        2.71        5.02      0.75 o 
   1   5   2       96.44      108.44      2.13 o 
   2   5   2      831.91      898.69      7.56 o 
   3   5   2        0.17        2.20      0.72 o 
   4   5   2      498.94      474.58      5.67 o 
   5   5   2      119.36      125.85      2.55 o 
   6   5   2     1246.46     1237.40     11.96 o 
   7   5   2      335.85      363.34      4.59 o 
   8   5   2      402.16      379.74      4.91 o 
   9   5   2      840.62      847.71      9.22 o 
  10   5   2      146.65      138.44      2.90 o 
  11   5   2       50.27       50.40      2.01 o 
  12   5   2      322.01      303.01      4.85 o 
  13   5   2        0.28        0.68      1.04 o 
 -13   6   2        3.63        3.93      1.20 o 
 -12   6   2       35.58       36.47      1.95 o 
 -11   6   2        4.80        5.43      1.02 o 
 -10   6   2       17.41       15.35      1.27 o 
  -9   6   2      224.20      230.96      3.37 o 
  -8   6   2       21.04       21.94      1.11 o 
  -7   6   2      346.67      322.00      3.39 o 
  -6   6   2       15.28       18.56      0.61 o 
  -5   6   2      305.92      326.62      2.84 o 
  -4   6   2     1843.88     1981.29     13.10 o 
  -3   6   2       54.86       55.29      1.13 o 
  -2   6   2      531.07      622.35      4.34 o 
  -1   6   2        8.64        7.58      0.38 o 
   0   6   2      110.53      123.06      1.31 o 
   1   6   2      108.71      124.00      1.53 o 
   2   6   2       12.23       23.05      0.62 o 
   3   6   2        2.36        0.99      0.35 o 
   4   6   2      169.84      190.94      2.66 o 
   5   6   2       27.16       22.40      0.92 o 
   6   6   2      514.84      475.87      6.19 o 
   7   6   2      125.43      113.22      3.21 o 
   8   6   2      352.27      347.01      4.74 o 
   9   6   2      397.54      379.89      5.21 o 
  10   6   2      273.61      270.33      4.34 o 
  11   6   2        0.01        0.72      0.88 o 
  12   6   2      641.56      612.10      8.48 o 
 -13   7   2       44.30       43.84      2.46 o 
 -12   7   2        6.37        4.72      1.13 o 
 -11   7   2       97.40       90.49      2.78 o 
 -10   7   2        1.48        1.86      0.76 o 
  -9   7   2        8.36        6.16      0.83 o 
  -8   7   2       23.43       22.81      1.22 o 
  -7   7   2        6.82        3.29      0.49 o 
  -6   7   2      951.83      870.77      6.44 o 
  -5   7   2      262.18      271.18      3.28 o 
  -4   7   2      178.31      184.83      1.87 o 
  -3   7   2       17.80       17.57      0.62 o 
  -2   7   2      190.08      213.18      1.96 o 
  -1   7   2      815.69      810.01      5.32 o 
   0   7   2      968.26      870.84      6.86 o 
   1   7   2       28.96       25.04      0.65 o 
   2   7   2       69.58       63.74      1.07 o 
   3   7   2      705.83      617.38      4.66 o 
   4   7   2      431.09      454.99      4.58 o 
   5   7   2       27.53       19.49      1.28 o 
   6   7   2       27.73       28.90      1.28 o 
   7   7   2      158.49      161.88      2.97 o 
   8   7   2        0.96        0.11      0.68 o 
   9   7   2      164.00      175.64      4.42 o 
  10   7   2        4.33        5.59      1.00 o 
  11   7   2       40.01       34.21      2.98 o 
  12   7   2      115.43      106.90      3.12 o 
 -12   8   2       39.42       41.61      2.05 o 
 -11   8   2       41.48       35.43      1.73 o 
 -10   8   2       20.39       18.34      1.30 o 
  -9   8   2      110.47      116.34      2.45 o 
  -8   8   2       69.87       64.39      2.03 o 
  -7   8   2        0.45        0.49      0.60 o 
  -6   8   2       43.45       60.01      1.12 o 
  -5   8   2       51.24       49.27      1.04 o 
  -4   8   2      408.42      350.15      3.16 o 
  -3   8   2      147.87      126.07      1.55 o 
  -2   8   2      602.75      601.62      4.44 o 
  -1   8   2      927.06      925.80      6.07 o 
   0   8   2       83.74       78.58      1.18 o 
   1   8   2       62.87       68.60      1.05 o 
   2   8   2       12.48       11.43      0.57 o 
   3   8   2        0.55       -0.07      0.34 o 
   4   8   2       43.43       34.99      1.08 o 
   5   8   2       85.64       79.55      1.70 o 
   6   8   2      167.37      165.69      2.85 o 
   7   8   2        9.63        8.28      0.91 o 
   8   8   2        1.50        1.71      0.75 o 
   9   8   2        3.07        3.15      0.90 o 
  10   8   2       54.45       57.90      2.87 o 
  11   8   2       99.15       97.64      3.00 o 
 -12   9   2        0.08       -0.88      0.96 o 
 -11   9   2       24.52       28.19      1.63 o 
 -10   9   2      261.90      271.33      4.18 o 
  -9   9   2      142.49      147.77      2.90 o 
  -8   9   2      176.50      178.36      3.07 o 
  -7   9   2      275.72      266.23      3.21 o 
  -6   9   2      186.99      209.78      2.74 o 
  -5   9   2        0.75        0.63      0.46 o 
  -4   9   2        3.91        3.95      0.56 o 
  -3   9   2        1.88        4.46      0.50 o 
  -2   9   2       56.41       53.71      1.08 o 
  -1   9   2      147.63      138.42      1.73 o 
   0   9   2     1466.42     1431.15     11.19 o 
   1   9   2      354.76      353.40      3.39 o 
   2   9   2        0.65        0.64      0.40 o 
   3   9   2      181.44      157.71      1.87 o 
   4   9   2      134.13      114.60      1.72 o 
   5   9   2       14.66       12.49      0.89 o 
   6   9   2       18.20       26.11      1.36 o 
   7   9   2       17.94       15.16      1.45 o 
   8   9   2       13.47       14.17      1.57 o 
   9   9   2       42.37       42.48      2.02 o 
  10   9   2       15.37       15.22      1.41 o 
  11   9   2       17.80       14.79      1.66 o 
 -11  10   2      112.02      105.44      3.28 o 
 -10  10   2        2.95        2.77      1.07 o 
  -9  10   2        0.95        0.49      0.94 o 
  -8  10   2        9.86        7.59      1.00 o 
  -7  10   2      195.39      184.26      2.84 o 
  -6  10   2        5.01        4.87      0.98 o 
  -5  10   2      178.34      190.06      2.82 o 
  -4  10   2       35.55       34.55      1.16 o 
  -3  10   2       15.50       11.60      0.73 o 
  -2  10   2       11.88       10.80      0.76 o 
  -1  10   2        6.16        6.00      0.73 o 
   0  10   2       49.72       48.62      1.20 o 
   1  10   2      142.03      135.21      2.47 o 
   2  10   2      940.12      942.59      8.04 o 
   3  10   2        0.36        0.22      0.42 o 
   4  10   2       13.76       13.66      0.79 o 
   5  10   2       28.92       25.27      1.26 o 
   6  10   2      165.55      166.39      3.13 o 
   7  10   2        3.29        4.77      0.94 o 
   8  10   2       21.09       20.82      1.34 o 
   9  10   2       34.08       36.42      1.73 o 
  10  10   2       24.45       25.03      1.93 o 
 -10  11   2       12.64       11.56      1.54 o 
  -9  11   2      114.01      115.62      3.08 o 
  -8  11   2        1.92        3.23      1.03 o 
  -7  11   2        0.11       -0.22      0.87 o 
  -6  11   2        7.67        5.27      0.82 o 
  -5  11   2       12.36       13.96      0.95 o 
  -4  11   2      299.18      286.23      3.64 o 
  -3  11   2        1.87        2.41      0.70 o 
  -2  11   2       30.11       26.62      1.10 o 
  -1  11   2       10.55       12.34      0.84 o 
   0  11   2      183.04      173.80      2.47 o 
   1  11   2     1040.95     1044.93      9.56 o 
   2  11   2       45.12       44.64      1.39 o 
   3  11   2      121.23      118.07      1.94 o 
   4  11   2      406.52      416.43      4.79 o 
   5  11   2       22.68       21.17      1.37 o 
   6  11   2       13.49       14.63      1.43 o 
   7  11   2      117.90      125.72      2.93 o 
   8  11   2       44.42       38.26      2.19 o 
   9  11   2        2.94        3.63      1.05 o 
  -9  12   2       24.27       24.71      1.75 o 
  -8  12   2       15.89       11.82      1.35 o 
  -7  12   2      122.11      115.10      3.42 o 
  -6  12   2        7.62       11.89      1.20 o 
  -5  12   2       10.20        9.87      1.19 o 
  -4  12   2        7.22        8.42      1.04 o 
  -3  12   2        0.91        0.61      0.69 o 
  -2  12   2       31.12       35.65      1.28 o 
  -1  12   2        0.07        1.06      0.61 o 
   0  12   2      192.06      194.47      3.16 o 
   1  12   2      386.28      378.22      4.83 o 
   2  12   2        7.02        6.58      0.84 o 
   3  12   2      365.86      364.20      4.50 o 
   4  12   2      165.76      162.42      2.94 o 
   5  12   2        8.98        8.07      1.68 o 
   6  12   2      680.43      679.27      9.40 o 
   7  12   2        5.58        4.82      1.27 o 
   8  12   2       40.54       47.05      2.52 o 
  -8  13   2       51.71       55.41      4.27 o 
  -7  13   2       24.17       24.30      2.39 o 
  -6  13   2       56.90       55.25      2.06 o 
  -5  13   2       41.86       42.29      2.29 o 
  -4  13   2       33.91       36.78      1.60 o 
  -3  13   2        2.60        1.52      0.80 o 
  -2  13   2       50.38       50.37      1.69 o 
  -1  13   2        0.34       -0.05      0.73 o 
   0  13   2        0.41        0.74      0.77 o 
   1  13   2       49.54       46.86      1.70 o 
   2  13   2      112.83      114.60      2.41 o 
   3  13   2       38.97       38.10      1.84 o 
   4  13   2        2.11        1.95      1.17 o 
   5  13   2       64.39       67.93      4.25 o 
   6  13   2      452.15      456.86      7.81 o 
   7  13   2       93.88       91.26      4.11 o 
  -6  14   2       50.94       58.71      2.81 o 
  -5  14   2        2.74        2.00      1.03 o 
  -4  14   2        0.04        0.19      0.81 o 
  -3  14   2       23.77       21.60      1.35 o 
  -2  14   2       98.14      100.85      2.75 o 
  -1  14   2      221.62      230.07      4.26 o 
   0  14   2        7.95        9.17      1.38 o 
   1  14   2       76.83       82.27      2.18 o 
   2  14   2        2.80        1.09      1.06 o 
   3  14   2      109.26      100.92      2.73 o 
   4  14   2       11.71       12.81      2.00 o 
   5  14   2       54.10       55.77      3.38 o 
  -3  15   2       38.82       39.48      2.72 o 
  -2  15   2       29.82       33.97      2.62 o 
  -1  15   2        4.66        4.00      1.55 o 
   0  15   2       86.97       85.30      4.55 o 
   1  15   2       89.82       89.57      2.54 o 
   2  15   2        0.57        0.54      1.57 o 
 -15   1   3       10.03       13.31      1.89 o 
 -14   1   3      198.23      196.52      3.97 o 
 -13   1   3       17.37       17.52      1.43 o 
 -12   1   3       81.35       82.04      2.16 o 
 -11   1   3      114.27      109.41      3.19 o 
 -10   1   3        3.66        2.02      0.63 o 
  -9   1   3      770.47      776.48      7.74 o 
  -8   1   3       12.75        9.89      0.92 o 
  -7   1   3      697.97      750.35      8.16 o 
  -6   1   3       38.29       47.05      0.93 o 
  -5   1   3      651.88      759.10      8.80 o 
  -4   1   3     1436.82     1568.12     19.79 o 
  -3   1   3     2121.51     2212.79     44.27 o 
  -1   1   3      964.94      996.06     20.96 o 
   1   1   3      193.51      205.64      4.98 o 
   2   1   3      357.73      399.87      9.29 o 
   3   1   3       87.75      105.51      3.57 o 
   4   1   3      142.94      138.23      1.95 o 
   5   1   3       34.89       35.26      0.73 o 
   6   1   3       17.45       17.75      0.77 o 
   7   1   3      256.47      240.52      2.88 o 
   8   1   3      828.77      794.59      7.52 o 
   9   1   3       47.02       46.77      1.46 o 
  10   1   3       50.60       44.11      1.51 o 
  11   1   3       81.43       76.40      2.03 o 
  12   1   3        8.63        5.06      0.93 o 
  13   1   3       51.65       43.85      2.05 o 
 -15   2   3       10.37        7.33      1.43 o 
 -14   2   3      129.66      124.24      3.16 o 
 -13   2   3       10.27        9.02      1.45 o 
 -12   2   3        0.43        0.55      0.79 o 
 -11   2   3      253.83      249.72      4.56 o 
 -10   2   3       20.63       10.24      1.16 o 
  -9   2   3       43.66       33.10      1.33 o 
  -8   2   3        9.94        8.61      0.61 o 
  -7   2   3      419.44      467.61      3.79 o 
  -6   2   3      297.51      332.06      2.93 o 
  -5   2   3      827.05      940.13      7.91 o 
  -4   2   3     2281.05     2427.98     23.71 o 
  -3   2   3      699.02      657.91      9.92 o 
  -2   2   3     1673.32     1766.66     35.51 o 
  -1   2   3       15.43       10.27      0.95 o 
   1   2   3        8.93       13.13      0.66 o 
   3   2   3       66.61       67.98      1.62 o 
   4   2   3      154.14      155.66      2.11 o 
   5   2   3        2.25        4.07      0.84 o 
   6   2   3       24.79       25.32      1.28 o 
   7   2   3        1.34        2.60      0.48 o 
   8   2   3        1.25        1.78      0.53 o 
   9   2   3      268.73      271.70      3.49 o 
  10   2   3      691.75      687.83      7.67 o 
  11   2   3       33.12       30.93      1.51 o 
  12   2   3        0.77        0.03      0.81 o 
  13   2   3      180.40      193.78      3.62 o 
 -14   3   3       20.80       19.18      1.64 o 
 -13   3   3        7.27        7.50      1.18 o 
 -12   3   3        5.62        3.58      0.97 o 
 -11   3   3       24.75       19.78      1.35 o 
 -10   3   3       49.89       52.08      1.83 o 
  -9   3   3      159.89      146.73      2.22 o 
  -8   3   3      860.88      870.97      7.54 o 
  -7   3   3       42.57       46.38      0.97 o 
  -6   3   3      353.33      326.15      2.58 o 
  -5   3   3        3.98       -0.17      0.22 o 
  -4   3   3      532.42      564.96      6.80 o 
  -3   3   3      173.03      165.40      3.77 o 
  -2   3   3     1802.75     1862.31     37.62 o 
  -1   3   3     2509.62     2522.95     42.51 o 
   0   3   3      446.63      428.23      5.39 o 
   1   3   3     2542.07     2668.12     37.10 o 
   2   3   3      970.02     1113.46     13.22 o 
   3   3   3      756.34      905.80     10.68 o 
   4   3   3       52.66       79.29      1.58 o 
   5   3   3      498.00      555.31      9.50 o 
   6   3   3      123.54      113.32      2.69 o 
   7   3   3      377.56      382.47      4.14 o 
   8   3   3        5.10        5.68      0.71 o 
   9   3   3       36.82       35.34      1.43 o 
  10   3   3        5.70        6.59      0.89 o 
  11   3   3      160.29      154.15      3.02 o 
  12   3   3        2.86        2.51      0.89 o 
  13   3   3      117.78      113.65      2.96 o 
 -14   4   3       33.56       33.38      2.14 o 
 -13   4   3       21.87       29.46      1.82 o 
 -12   4   3      164.06      169.84      3.80 o 
 -11   4   3       10.76       14.66      1.37 o 
 -10   4   3       62.88       58.46      1.90 o 
  -9   4   3        0.13        0.03      0.48 o 
  -8   4   3      847.22      779.50      8.23 o 
  -7   4   3     1400.12     1365.50     11.00 o 
  -6   4   3      160.03      141.19      1.58 o 
  -5   4   3      303.80      316.38      4.29 o 
  -4   4   3      759.58      884.33      6.79 o 
  -3   4   3     1648.47     1862.12     13.57 o 
  -2   4   3      858.23      917.82      8.45 o 
  -1   4   3      175.77      187.60      2.46 o 
   0   4   3      156.37      162.88      3.26 o 
   1   4   3      601.33      676.76      7.17 o 
   2   4   3      148.34      161.13      5.87 o 
   3   4   3        4.25        4.79      0.53 o 
   4   4   3      833.07      925.71     10.23 o 
   5   4   3        0.78        3.17      0.51 o 
   6   4   3      713.75      601.06      9.60 o 
   7   4   3       10.94       14.11      0.90 o 
   8   4   3      213.73      208.40      3.32 o 
   9   4   3      177.03      164.43      2.89 o 
  10   4   3       38.05       33.98      1.57 o 
  11   4   3       35.98       36.13      1.71 o 
  12   4   3       63.16       63.56      2.12 o 
  13   4   3        3.16        3.44      1.07 o 
 -14   5   3       31.33       32.72      2.19 o 
 -13   5   3        1.38        1.86      1.01 o 
 -12   5   3      114.91      116.63      2.95 o 
 -11   5   3       11.61       10.41      1.15 o 
 -10   5   3        0.00        0.47      0.62 o 
  -9   5   3      174.11      155.86      2.61 o 
  -8   5   3     2325.55     2145.04     18.19 o 
  -7   5   3       13.72        5.58      0.45 o 
  -6   5   3      311.26      254.96      2.71 o 
  -5   5   3        2.90        3.51      0.82 o 
  -4   5   3      771.39      801.77      8.37 o 
  -3   5   3     1620.89     1846.78     12.09 o 
  -2   5   3     4114.19     4440.07     59.03 o 
  -1   5   3     1445.99     1541.26     11.66 o 
   0   5   3       35.54       39.05      0.91 o 
   1   5   3      260.03      266.62      2.67 o 
   2   5   3     1373.48     1481.17     12.20 o 
   3   5   3      260.06      273.10      4.02 o 
   4   5   3       10.22        9.69      0.78 o 
   5   5   3     1522.56     1388.03     22.61 o 
   6   5   3     1137.99     1145.95     10.09 o 
   7   5   3        6.06        7.38      0.78 o 
   8   5   3      269.63      269.47      3.88 o 
   9   5   3        1.83        4.68      1.07 o 
  10   5   3        4.90        3.80      0.88 o 
  11   5   3        1.07        2.29      0.89 o 
  12   5   3       27.72       27.74      1.65 o 
  13   5   3       24.84       23.78      1.72 o 
 -14   6   3       94.06       95.87      3.21 o 
 -13   6   3       31.18       27.85      1.84 o 
 -12   6   3        4.16        5.00      1.09 o 
 -11   6   3       25.01       21.70      1.79 o 
 -10   6   3       37.63       37.66      1.57 o 
  -9   6   3       24.31       20.06      1.14 o 
  -8   6   3       56.77       57.44      1.56 o 
  -7   6   3        1.74        7.05      0.56 o 
  -6   6   3       76.42       71.33      1.22 o 
  -5   6   3      197.17      202.68      2.17 o 
  -4   6   3     1174.69     1282.11      8.74 o 
  -3   6   3       19.57       28.08      0.77 o 
  -2   6   3      564.61      603.79      4.48 o 
  -1   6   3      627.46      629.51      4.60 o 
   0   6   3      438.95      494.40      3.88 o 
   1   6   3      846.23      845.22      6.71 o 
   2   6   3        7.32       10.49      0.48 o 
   3   6   3       29.94       61.82      1.11 o 
   4   6   3      106.45      107.13      2.93 o 
   5   6   3      273.83      256.52      3.86 o 
   6   6   3       59.12       58.04      1.54 o 
   7   6   3      419.94      419.59      5.21 o 
   8   6   3      286.80      282.55      4.11 o 
   9   6   3      191.71      186.79      6.79 o 
  10   6   3      169.98      171.38      3.30 o 
  11   6   3       68.42       67.02      2.52 o 
  12   6   3       16.51       18.46      1.61 o 
 -13   7   3      104.09      112.40      3.42 o 
 -12   7   3       15.54       16.47      1.34 o 
 -11   7   3       95.23       94.80      2.35 o 
 -10   7   3      102.23      101.43      2.32 o 
  -9   7   3        0.14       -0.41      0.61 o 
  -8   7   3        0.55        0.83      0.53 o 
  -7   7   3        9.68       10.14      0.71 o 
  -6   7   3       19.51       20.06      0.73 o 
  -5   7   3       51.79       82.83      1.27 o 
  -4   7   3      405.12      437.36      3.75 o 
  -3   7   3      650.26      697.30      5.93 o 
  -2   7   3      519.85      560.01      4.08 o 
  -1   7   3       14.83       28.05      1.06 o 
   0   7   3        0.01        0.02      0.23 o 
   1   7   3        3.00        6.17      0.48 o 
   2   7   3       14.49       11.95      0.53 o 
   3   7   3      770.32      783.43      7.13 o 
   4   7   3      597.02      599.85      6.42 o 
   5   7   3        7.24        1.84      0.83 o 
   6   7   3       22.04       23.56      1.19 o 
   7   7   3        6.03        7.18      0.87 o 
   8   7   3        8.60        7.98      1.02 o 
   9   7   3      357.36      344.22      6.45 o 
  10   7   3        0.64        0.30      0.80 o 
  11   7   3       39.07       27.95      1.73 o 
  12   7   3      233.59      226.88      4.56 o 
 -13   8   3       82.13       82.29      2.64 o 
 -12   8   3       57.34       58.87      2.21 o 
 -11   8   3      151.67      151.12      3.41 o 
 -10   8   3      164.68      174.36      3.94 o 
  -9   8   3        0.05       -0.64      0.67 o 
  -8   8   3        0.02        0.10      0.57 o 
  -7   8   3      110.11       99.50      1.69 o 
  -6   8   3      303.71      267.03      2.68 o 
  -5   8   3      923.58      923.56      6.90 o 
  -4   8   3       23.90       27.38      0.80 o 
  -3   8   3       23.56       23.05      0.79 o 
  -2   8   3      324.57      307.47      2.94 o 
  -1   8   3      158.54      165.34      1.92 o 
   0   8   3      153.66      155.76      1.89 o 
   1   8   3        0.14        0.06      0.35 o 
   2   8   3        3.97        1.41      0.39 o 
   3   8   3      580.67      605.35      5.41 o 
   4   8   3      332.09      344.98      4.36 o 
   5   8   3      107.20      102.21      1.94 o 
   6   8   3        2.57        3.34      0.64 o 
   7   8   3       30.63       30.87      1.53 o 
   8   8   3       65.92       65.32      2.05 o 
   9   8   3      102.30       98.21      3.56 o 
  10   8   3        3.91        3.32      0.98 o 
  11   8   3      117.61      111.92      3.15 o 
 -12   9   3       50.77       48.28      2.70 o 
 -11   9   3       34.92       36.47      1.82 o 
 -10   9   3        0.14        1.47      0.87 o 
  -9   9   3       12.28        9.70      1.27 o 
  -8   9   3       21.60       22.28      1.17 o 
  -7   9   3      144.77      160.96      2.57 o 
  -6   9   3      142.18      125.16      1.94 o 
  -5   9   3       30.19       21.29      0.93 o 
  -4   9   3      171.66      159.54      2.38 o 
  -3   9   3       21.79       19.92      0.80 o 
  -2   9   3       46.67       47.05      1.08 o 
  -1   9   3        0.96        0.50      0.62 o 
   0   9   3      345.22      348.25      3.25 o 
   1   9   3      128.43      126.38      1.73 o 
   2   9   3      146.48      139.78      1.93 o 
   3   9   3      605.02      565.12      5.28 o 
   4   9   3        1.99        1.89      0.66 o 
   5   9   3        1.72        1.26      0.59 o 
   6   9   3       23.96       19.49      1.22 o 
   7   9   3        6.00        6.66      0.93 o 
   8   9   3       26.85       26.91      1.59 o 
   9   9   3       97.91      107.13      3.15 o 
  10   9   3        0.42       -0.01      1.16 o 
  11   9   3        0.01       -0.85      0.99 o 
 -11  10   3       65.19       59.09      3.14 o 
 -10  10   3       57.39       64.57      2.42 o 
  -9  10   3       10.94       10.80      1.11 o 
  -8  10   3      106.48      103.21      2.58 o 
  -7  10   3       54.91       66.69      1.84 o 
  -6  10   3        5.20        2.65      0.67 o 
  -5  10   3       70.26       75.03      1.56 o 
  -4  10   3       87.82       84.87      1.66 o 
  -3  10   3       10.43        9.29      0.73 o 
  -2  10   3      242.28      235.55      2.97 o 
  -1  10   3       92.85       92.13      1.60 o 
   0  10   3      159.77      156.30      2.92 o 
   1  10   3       31.24       31.99      1.18 o 
   2  10   3      153.33      158.66      2.19 o 
   3  10   3       17.46       13.02      0.82 o 
   4  10   3       26.65       22.59      1.52 o 
   5  10   3       91.57       81.59      1.94 o 
   6  10   3      188.12      194.75      3.98 o 
   7  10   3       36.55       34.21      1.68 o 
   8  10   3       20.44       18.94      1.31 o 
   9  10   3       19.50       23.93      1.67 o 
  10  10   3        7.09        5.50      1.25 o 
 -10  11   3       23.75       22.56      1.68 o 
  -9  11   3        0.56        1.65      1.00 o 
  -8  11   3      343.30      345.16      5.23 o 
  -7  11   3       35.82       29.31      1.46 o 
  -6  11   3       45.83       42.48      1.48 o 
  -5  11   3        0.60        0.10      0.65 o 
  -4  11   3       30.35       28.15      1.32 o 
  -3  11   3       13.72       14.14      0.94 o 
  -2  11   3       38.76       34.44      1.22 o 
  -1  11   3        1.88        3.20      0.79 o 
   0  11   3      346.70      332.52      3.98 o 
   1  11   3      128.19      124.44      2.18 o 
   2  11   3      970.14      952.25      8.78 o 
   3  11   3        0.36       -0.56      0.63 o 
   4  11   3       10.78       11.23      0.98 o 
   5  11   3        0.91        2.08      0.77 o 
   6  11   3       13.66       14.60      1.61 o 
   7  11   3      117.88      125.72      2.93 o 
   8  11   3      117.08      117.86      2.71 o 
   9  11   3        0.24       -0.54      1.02 o 
  -9  12   3      152.36      142.59      3.56 o 
  -8  12   3      106.92       97.69      5.43 o 
  -7  12   3       41.93       44.26      2.07 o 
  -6  12   3        7.92        9.58      1.13 o 
  -5  12   3       43.15       46.32      1.93 o 
  -4  12   3       47.18       46.93      1.87 o 
  -3  12   3       83.58       86.92      2.07 o 
  -2  12   3       33.72       32.06      1.25 o 
  -1  12   3       14.09       16.31      1.11 o 
   0  12   3       20.23       21.81      1.25 o 
   1  12   3      410.62      418.74      4.79 o 
   2  12   3      168.28      180.62      2.57 o 
   3  12   3      244.23      243.58      3.73 o 
   4  12   3      527.60      524.97      7.19 o 
   5  12   3      195.60      201.26      5.36 o 
   6  12   3       23.96       24.47      1.83 o 
   7  12   3       21.33       22.92      1.86 o 
   8  12   3        9.72       12.16      1.57 o 
  -8  13   3        2.63        4.78      2.53 o 
  -7  13   3        7.83        5.20      2.19 o 
  -6  13   3       64.56       68.70      2.86 o 
  -5  13   3        3.12        2.14      0.85 o 
  -4  13   3       37.57       37.86      1.62 o 
  -3  13   3      247.25      249.21      3.79 o 
  -2  13   3       81.07       83.80      2.07 o 
  -1  13   3        0.92       -0.15      0.75 o 
   0  13   3      115.58      123.72      2.59 o 
   1  13   3      213.44      234.85      5.44 o 
   2  13   3      120.15      117.85      3.33 o 
   3  13   3      222.59      217.41      3.59 o 
   4  13   3       99.28       96.25      3.26 o 
   5  13   3       49.15       49.86      3.23 o 
   6  13   3      138.88      126.33      4.69 o 
   7  13   3      397.22      409.34      7.79 o 
  -6  14   3       19.07       19.19      1.57 o 
  -5  14   3       27.98       37.07      1.94 o 
  -4  14   3       26.75       26.38      1.46 o 
  -3  14   3       50.89       55.03      2.16 o 
  -2  14   3       57.84       60.68      2.24 o 
  -1  14   3      214.16      222.62      3.61 o 
   0  14   3       41.91       47.20      1.81 o 
   1  14   3       31.66       35.18      1.60 o 
   2  14   3       13.20       15.42      1.44 o 
   3  14   3       80.36       80.63      3.53 o 
   4  14   3        1.28        0.84      1.94 o 
   5  14   3      170.87      157.72      5.03 o 
  -3  15   3       43.51       46.26      3.29 o 
  -2  15   3       15.87       18.14      2.14 o 
  -1  15   3       86.94       86.55      3.58 o 
   0  15   3        2.12        0.92      1.12 o 
   1  15   3        0.59        0.33      1.18 o 
   2  15   3       19.96       17.33      1.54 o 
 -15   0   4      143.59      151.83      5.57 o 
 -14   0   4      129.50      135.11      4.28 o 
 -13   0   4       80.69       85.77      3.87 o 
 -12   0   4       82.58       91.72      8.39 o 
 -11   0   4       14.94       16.72      1.64 o 
 -10   0   4       95.38      119.55      3.32 o 
  -9   0   4     1007.01      974.86     12.46 o 
  -8   0   4      312.60      399.51      5.14 o 
  -7   0   4      808.73      790.12      8.70 o 
  -6   0   4      672.86      646.82      8.11 o 
  -5   0   4     1573.49     1650.72     50.14 o 
  -4   0   4     1312.43     1380.47     28.36 o 
   1   0   4       34.34       63.88      2.40 o 
   3   0   4     3565.99     3739.43     77.35 o 
   4   0   4      729.77      788.20     12.10 o 
   5   0   4      760.65      728.18      8.93 o 
   6   0   4       42.80       47.97      1.40 o 
   7   0   4       14.60       14.00      1.01 o 
   8   0   4     4236.89     4234.98     48.58 o 
   9   0   4       89.82       75.36      3.98 o 
  10   0   4       30.96       26.61      1.81 o 
  11   0   4       12.81       17.29      1.55 o 
  12   0   4       21.11       19.05      1.93 o 
  13   0   4       64.55       61.12      4.86 o 
 -15   1   4       35.20       35.89      2.12 o 
 -14   1   4      200.80      213.65      4.20 o 
 -13   1   4       13.10       13.92      1.54 o 
 -12   1   4      147.37      142.65      2.85 o 
 -11   1   4       10.94       11.38      1.10 o 
 -10   1   4       13.09        6.03      0.76 o 
  -9   1   4       12.73        8.25      0.75 o 
  -8   1   4      188.24      231.67      2.45 o 
  -7   1   4      769.30      848.14      7.70 o 
  -6   1   4     2692.99     2857.87     19.77 o 
  -5   1   4     1870.67     2159.27     17.12 o 
  -4   1   4      127.33      141.87      2.47 o 
  -3   1   4       79.84       86.12      1.91 o 
  -2   1   4        0.04        0.06      0.32 o 
   0   1   4       11.72        7.29      0.82 o 
   1   1   4      963.57     1042.77     22.13 o 
   2   1   4      116.25      110.05      3.50 o 
   3   1   4      257.10      281.46      7.87 o 
   4   1   4       20.23       16.63      0.48 o 
   5   1   4      371.66      459.96      3.87 o 
   6   1   4      492.29      527.46      4.97 o 
   7   1   4      197.52      192.23      2.44 o 
   8   1   4      237.29      238.30      3.01 o 
   9   1   4      208.53      211.48      2.93 o 
  10   1   4      246.56      243.25      3.36 o 
  11   1   4        2.64        2.26      0.76 o 
  12   1   4      169.87      176.94      3.20 o 
  13   1   4        0.03        0.02      0.85 o 
 -15   2   4        7.02        4.88      1.31 o 
 -14   2   4        4.14        4.85      1.13 o 
 -13   2   4       96.59       97.48      2.71 o 
 -12   2   4      226.43      219.42      3.97 o 
 -11   2   4       55.63       51.76      1.70 o 
 -10   2   4      232.08      193.65      3.08 o 
  -9   2   4        5.14        1.51      0.54 o 
  -8   2   4        7.17        5.77      0.51 o 
  -7   2   4      872.89      967.06      7.37 o 
  -6   2   4      214.26      270.16      2.18 o 
  -5   2   4     1104.73     1228.18      8.12 o 
  -4   2   4      295.24      325.80      3.04 o 
  -3   2   4      191.29      211.21      5.38 o 
   1   2   4      315.67      322.73      4.80 o 
   2   2   4        6.03        7.15      0.86 o 
   3   2   4      543.62      646.99     11.28 o 
   4   2   4     1179.51     1290.13     12.86 o 
   5   2   4       31.12       48.51      1.02 o 
   6   2   4      329.32      356.97      4.04 o 
   7   2   4        0.85        0.97      0.43 o 
   8   2   4       63.37       53.34      1.34 o 
   9   2   4       11.07       11.09      0.90 o 
  10   2   4       89.16       96.00      2.17 o 
  11   2   4        4.80        3.71      0.83 o 
  12   2   4       34.89       33.76      1.62 o 
  13   2   4        7.83        5.92      1.01 o 
 -15   3   4       10.21        9.10      1.99 o 
 -14   3   4        8.28        8.58      1.29 o 
 -13   3   4        8.01        7.35      1.18 o 
 -12   3   4       11.01       14.82      1.34 o 
 -11   3   4       88.53       83.43      2.77 o 
 -10   3   4       14.76       12.49      0.87 o 
  -9   3   4       24.29       16.65      0.89 o 
  -8   3   4      197.14      215.95      2.15 o 
  -7   3   4      276.34      297.65      2.69 o 
  -6   3   4        3.05        3.35      0.51 o 
  -5   3   4      661.29      754.89      5.56 o 
  -4   3   4     1539.31     1791.11     14.22 o 
  -3   3   4      471.10      472.63      4.52 o 
  -2   3   4     1464.62     1610.93     18.16 o 
  -1   3   4       13.44       12.64      0.66 o 
   0   3   4     1109.86     1150.82     16.56 o 
   1   3   4      109.41      131.03      2.70 o 
   2   3   4      348.81      376.99      5.67 o 
   3   3   4        0.04       -0.17      0.26 o 
   4   3   4      138.30      155.77      2.24 o 
   5   3   4       48.70       54.40      2.92 o 
   6   3   4       15.50       13.77      0.92 o 
   7   3   4      272.28      246.43      2.99 o 
   8   3   4        0.22       -0.03      0.51 o 
   9   3   4        0.29        1.22      0.63 o 
  10   3   4       23.56       22.95      1.28 o 
  11   3   4       29.65       27.83      1.46 o 
  12   3   4        1.07        1.39      0.84 o 
  13   3   4        1.58        3.01      0.99 o 
 -14   4   4       37.06       37.24      2.10 o 
 -13   4   4       87.35       88.24      2.66 o 
 -12   4   4       30.66       32.47      1.79 o 
 -11   4   4        4.78        2.92      0.76 o 
 -10   4   4      124.14      126.05      2.17 o 
  -9   4   4        2.56        2.39      0.57 o 
  -8   4   4      154.07      143.20      1.70 o 
  -7   4   4       58.24       50.63      0.83 o 
  -6   4   4        0.78        0.16      0.29 o 
  -5   4   4      234.60      289.52      2.71 o 
  -4   4   4     2844.58     3227.09     46.16 o 
  -3   4   4     1088.07     1267.04     11.30 o 
  -2   4   4     2408.68     2717.24     21.43 o 
  -1   4   4      767.40      863.86      7.88 o 
   0   4   4       76.24       93.31      1.54 o 
   1   4   4      474.31      480.45      6.13 o 
   2   4   4     1990.70     2270.64     28.66 o 
   3   4   4      155.69      132.27      1.79 o 
   4   4   4       57.94       63.78      1.46 o 
   5   4   4      562.24      517.05      8.24 o 
   6   4   4     1420.99     1367.17     11.62 o 
   7   4   4        0.71        1.35      0.54 o 
   8   4   4       90.19       81.29      2.12 o 
   9   4   4        0.01       -0.63      0.58 o 
  10   4   4      114.03      112.31      2.47 o 
  11   4   4      213.41      208.94      3.59 o 
  12   4   4        2.54        2.52      0.91 o 
  13   4   4        0.02       -0.44      0.89 o 
 -14   5   4       17.28       13.55      2.09 o 
 -13   5   4       20.09       25.02      1.98 o 
 -12   5   4       26.34       29.69      1.78 o 
 -11   5   4       20.17       18.56      1.21 o 
 -10   5   4      191.98      186.78      3.03 o 
  -9   5   4        0.20        0.54      0.58 o 
  -8   5   4      115.71      136.46      1.95 o 
  -7   5   4        4.18        4.59      0.39 o 
  -6   5   4       33.12       38.52      0.85 o 
  -5   5   4       43.48       56.57      0.98 o 
  -4   5   4        0.24        0.63      0.33 o 
  -3   5   4     1069.77     1259.06     11.02 o 
  -2   5   4      266.68      234.17      2.01 o 
  -1   5   4     1247.83     1364.57      9.58 o 
   0   5   4      945.32     1112.00      9.22 o 
   1   5   4      516.77      517.80      4.97 o 
   2   5   4       24.40       27.27      1.24 o 
   3   5   4      758.46      756.68      9.86 o 
   4   5   4       69.60       54.13      1.74 o 
   5   5   4        3.73        2.90      0.59 o 
   6   5   4       19.52       16.12      0.83 o 
   7   5   4       22.35       25.89      1.72 o 
   8   5   4      170.71      180.06      2.99 o 
   9   5   4       18.29       20.57      2.01 o 
  10   5   4       16.20       17.83      1.27 o 
  11   5   4       12.38       12.29      1.18 o 
  12   5   4        0.36       -0.45      0.87 o 
 -14   6   4       37.11       36.75      2.36 o 
 -13   6   4       10.79       10.93      1.37 o 
 -12   6   4        2.38        2.10      0.86 o 
 -11   6   4       22.52       23.85      1.38 o 
 -10   6   4       30.05       29.84      1.43 o 
  -9   6   4        0.00        0.00      0.53 o 
  -8   6   4       12.36       19.48      1.03 o 
  -7   6   4       98.42       79.13      1.19 o 
  -6   6   4      421.85      421.57      3.41 o 
  -5   6   4      258.73      268.71      2.45 o 
  -4   6   4       58.40       57.40      1.10 o 
  -3   6   4      595.24      622.89      5.71 o 
  -2   6   4      171.74      196.11      2.13 o 
  -1   6   4       14.18       20.08      0.55 o 
   0   6   4      257.51      223.71      2.35 o 
   1   6   4       89.61       84.11      1.21 o 
   2   6   4      845.14      867.64      7.61 o 
   3   6   4        0.62        2.04      0.67 o 
   4   6   4      329.95      347.55      4.62 o 
   5   6   4       68.73       71.08      1.83 o 
   6   6   4        4.95        2.86      0.61 o 
   7   6   4        7.22        7.82      0.96 o 
   8   6   4        1.85        2.48      0.75 o 
   9   6   4       55.87       56.12      1.86 o 
  10   6   4      141.61      136.65      2.89 o 
  11   6   4       14.80       12.85      1.26 o 
  12   6   4       84.74       83.72      2.64 o 
 -13   7   4        3.52        4.10      1.11 o 
 -12   7   4      386.16      399.32      5.51 o 
 -11   7   4       20.34       23.03      1.41 o 
 -10   7   4       22.92       20.89      1.35 o 
  -9   7   4        7.47        4.13      0.69 o 
  -8   7   4       66.16       63.77      1.35 o 
  -7   7   4      526.66      501.47      4.03 o 
  -6   7   4      147.21      183.37      2.05 o 
  -5   7   4      115.42      153.66      1.66 o 
  -4   7   4      100.81      113.25      1.70 o 
  -3   7   4      155.52      173.59      2.10 o 
  -2   7   4      332.26      291.23      2.94 o 
  -1   7   4      140.55      162.75      2.11 o 
   0   7   4        1.24        1.55      0.34 o 
   1   7   4        2.19        4.28      0.41 o 
   2   7   4        7.45        6.36      0.56 o 
   3   7   4      190.40      152.13      2.79 o 
   4   7   4      994.93      860.63      8.67 o 
   5   7   4       45.50       55.88      1.76 o 
   6   7   4       25.63       26.18      1.24 o 
   7   7   4        1.58        0.96      0.67 o 
   8   7   4        5.37        4.65      0.88 o 
   9   7   4       28.86       29.10      1.57 o 
  10   7   4        4.46        5.09      0.99 o 
  11   7   4      108.27       99.30      3.38 o 
 -13   8   4       25.95       26.97      1.82 o 
 -12   8   4      105.61       99.30      2.59 o 
 -11   8   4       48.25       52.60      2.02 o 
 -10   8   4      242.14      244.60      5.47 o 
  -9   8   4       74.43       63.99      1.70 o 
  -8   8   4       54.59       60.89      1.45 o 
  -7   8   4        9.02       10.32      0.61 o 
  -6   8   4      619.07      607.02      4.96 o 
  -5   8   4       30.25       38.38      0.95 o 
  -4   8   4       70.15       53.18      1.10 o 
  -3   8   4        7.23        6.38      0.51 o 
  -2   8   4      112.32      105.66      1.48 o 
  -1   8   4        2.53        0.24      0.34 o 
   0   8   4      383.75      360.95      3.80 o 
   1   8   4       32.15       25.75      0.83 o 
   2   8   4        0.90        0.59      0.35 o 
   3   8   4       77.09       74.27      1.41 o 
   4   8   4       51.42       63.71      1.64 o 
   5   8   4       98.77       94.75      2.06 o 
   6   8   4        7.99        5.66      0.82 o 
   7   8   4       23.82       25.08      1.41 o 
   8   8   4      431.56      427.54      7.23 o 
   9   8   4        1.14        2.43      0.89 o 
  10   8   4        0.17        0.56      0.88 o 
  11   8   4        7.57        8.70      1.33 o 
 -12   9   4       82.91       89.98      3.09 o 
 -11   9   4       10.19        9.11      1.32 o 
 -10   9   4      312.04      332.21      7.11 o 
  -9   9   4        0.02        0.09      0.73 o 
  -8   9   4      533.72      541.07      5.54 o 
  -7   9   4       16.00       20.94      0.93 o 
  -6   9   4        0.19        0.36      0.50 o 
  -5   9   4      257.97      213.35      2.68 o 
  -4   9   4       27.41       21.96      0.84 o 
  -3   9   4        7.21        7.84      0.76 o 
  -2   9   4        0.93        1.95      0.48 o 
  -1   9   4      484.64      476.71      4.71 o 
   0   9   4      123.89      141.79      1.99 o 
   1   9   4      917.90      885.42      7.42 o 
   2   9   4       52.58       42.99      1.06 o 
   3   9   4      184.04      178.81      2.52 o 
   4   9   4        3.01        1.89      0.68 o 
   5   9   4       39.00       29.86      1.28 o 
   6   9   4        8.26        9.82      1.00 o 
   7   9   4       50.67       53.00      2.09 o 
   8   9   4        0.68        0.23      0.80 o 
   9   9   4       56.88       54.67      2.17 o 
  10   9   4       45.06       44.09      2.27 o 
 -11  10   4       60.25       62.69      3.12 o 
 -10  10   4       48.79       59.20      2.08 o 
  -9  10   4        2.27        1.23      0.93 o 
  -8  10   4       36.04       38.33      1.49 o 
  -7  10   4      497.94      495.61      5.57 o 
  -6  10   4      138.97      129.48      2.10 o 
  -5  10   4       55.82       44.47      1.29 o 
  -4  10   4       23.23       23.72      1.01 o 
  -3  10   4        9.88       13.20      0.82 o 
  -2  10   4      124.67      113.83      1.92 o 
  -1  10   4      377.19      376.14      3.78 o 
   0  10   4       22.43       21.68      1.18 o 
   1  10   4       16.12       15.13      0.82 o 
   2  10   4      760.90      766.09      7.38 o 
   3  10   4        2.29        1.75      0.52 o 
   4  10   4       84.17       76.78      2.03 o 
   5  10   4      150.52      156.82      2.71 o 
   6  10   4       54.74       57.04      1.75 o 
   7  10   4      204.42      215.95      4.11 o 
   8  10   4        8.04        8.42      1.14 o 
   9  10   4        9.85       10.32      1.37 o 
 -10  11   4      138.95      142.80      3.90 o 
  -9  11   4      148.81      171.48      3.61 o 
  -8  11   4      242.70      246.06      4.25 o 
  -7  11   4        4.38        4.64      0.83 o 
  -6  11   4       60.95       61.75      1.73 o 
  -5  11   4      287.31      295.87      4.05 o 
  -4  11   4       99.96       98.12      2.38 o 
  -3  11   4        6.87        7.37      0.75 o 
  -2  11   4       13.04       13.78      0.87 o 
  -1  11   4       22.51       22.79      1.21 o 
   0  11   4      118.31      122.75      2.18 o 
   1  11   4        4.68        2.33      0.68 o 
   2  11   4      565.52      570.55      7.79 o 
   3  11   4       16.48       15.97      1.04 o 
   4  11   4       41.54       42.81      1.92 o 
   5  11   4      109.53      118.49      2.46 o 
   6  11   4       90.26       94.90      2.53 o 
   7  11   4        0.22        0.75      0.88 o 
   8  11   4        1.04        0.64      0.85 o 
   9  11   4       14.43       13.32      1.55 o 
  -9  12   4       31.82       27.65      2.02 o 
  -8  12   4       18.79       22.11      2.01 o 
  -7  12   4       12.61       14.74      1.31 o 
  -6  12   4      121.35      120.41      3.20 o 
  -5  12   4      103.94      120.62      2.46 o 
  -4  12   4       71.68       74.54      1.94 o 
  -3  12   4       49.31       51.18      1.44 o 
  -2  12   4       52.52       52.75      1.84 o 
  -1  12   4       14.11       13.07      1.05 o 
   0  12   4       22.53       22.51      1.26 o 
   1  12   4       24.09       18.89      1.07 o 
   2  12   4       17.92       16.31      1.31 o 
   3  12   4        1.12        2.14      0.92 o 
   4  12   4       29.23       29.67      2.06 o 
   5  12   4       57.52       53.11      2.29 o 
   6  12   4        2.67        4.28      1.22 o 
   7  12   4      128.63      124.40      3.50 o 
   8  12   4       13.34       18.17      2.54 o 
  -8  13   4       25.49       26.12      2.23 o 
  -7  13   4       15.54       15.57      1.61 o 
  -6  13   4        3.80        3.85      1.07 o 
  -5  13   4        3.14        3.92      0.91 o 
  -4  13   4       11.15       11.45      1.09 o 
  -3  13   4        1.26        1.93      0.81 o 
  -2  13   4        0.95        1.13      0.81 o 
  -1  13   4       40.87       46.21      1.70 o 
   0  13   4       89.66       96.78      2.28 o 
   1  13   4       15.31       15.61      1.38 o 
   2  13   4       70.54       79.16      2.43 o 
   3  13   4       32.11       38.69      2.05 o 
   4  13   4        0.72        0.13      1.00 o 
   5  13   4       12.95       15.19      4.52 o 
   6  13   4       25.92       21.22      2.45 o 
  -6  14   4       16.65       16.21      1.49 o 
  -5  14   4       14.37       16.95      1.28 o 
  -4  14   4       16.09       18.54      1.70 o 
  -3  14   4        0.20        1.71      0.98 o 
  -2  14   4       52.43       48.76      2.16 o 
  -1  14   4      108.01      101.59      2.42 o 
   0  14   4      211.70      215.02      4.00 o 
   1  14   4       39.93       39.97      2.01 o 
   2  14   4        3.95        2.91      1.02 o 
   3  14   4       17.69       18.52      3.56 o 
   4  14   4        7.18        7.04      1.54 o 
  -3  15   4       79.35       90.44      4.98 o 
  -2  15   4        0.01        0.37      1.90 o 
  -1  15   4       25.38       24.35      2.28 o 
   0  15   4       27.89       28.51      2.79 o 
   1  15   4       14.98       12.80      1.43 o 
 -15   1   5       21.69       29.68      1.97 o 
 -14   1   5       32.60       32.97      1.95 o 
 -13   1   5       64.16       53.33      2.68 o 
 -12   1   5        2.18        0.39      0.68 o 
 -11   1   5       49.95       48.76      1.75 o 
 -10   1   5       52.01       55.54      2.64 o 
  -9   1   5      312.28      291.95      3.03 o 
  -8   1   5       95.59       95.22      1.70 o 
  -7   1   5        8.98        9.94      0.62 o 
  -6   1   5        2.09        3.59      0.30 o 
  -5   1   5      195.79      239.65      2.12 o 
  -4   1   5        9.64        9.17      0.54 o 
  -3   1   5      762.78      787.85     15.28 o 
   2   1   5       10.93        9.57      1.31 o 
   3   1   5      176.10      179.00      3.42 o 
   4   1   5       71.61       75.67      1.35 o 
   5   1   5      287.98      267.03      3.05 o 
   6   1   5      618.79      679.03      6.12 o 
   7   1   5        5.16        3.77      0.50 o 
   8   1   5        8.37        7.46      0.66 o 
   9   1   5      808.83      811.91      9.05 o 
  10   1   5       22.93       21.05      1.16 o 
  11   1   5       79.41       73.75      1.91 o 
  12   1   5        2.98        2.14      0.80 o 
  13   1   5        2.77        2.22      0.89 o 
 -15   2   5        4.23        2.62      1.29 o 
 -14   2   5       67.24       63.25      2.48 o 
 -13   2   5        5.33        9.03      1.31 o 
 -12   2   5        0.96        1.14      0.70 o 
 -11   2   5      252.35      230.06      3.21 o 
 -10   2   5       18.30       12.99      0.93 o 
  -9   2   5      111.03      117.56      2.62 o 
  -8   2   5        5.36        9.06      0.56 o 
  -7   2   5      883.17      945.91      7.09 o 
  -6   2   5        4.25        0.36      0.23 o 
  -5   2   5       18.66       27.94      0.59 o 
  -4   2   5       20.23       31.83      0.71 o 
  -3   2   5      101.99      123.05      2.91 o 
  -2   2   5        0.15        0.43      0.47 o 
   0   2   5     1015.47     1033.07     22.62 o 
   1   2   5      416.81      472.79     10.77 o 
   3   2   5      136.78      139.00      3.59 o 
   4   2   5     1337.78     1564.83     14.29 o 
   5   2   5     1190.85     1270.44     10.52 o 
   6   2   5       29.39       20.11      0.92 o 
   7   2   5     1023.21     1004.84      8.96 o 
   8   2   5       58.14       55.79      1.34 o 
   9   2   5        1.85        3.56      0.67 o 
  10   2   5      213.43      220.17      3.35 o 
  11   2   5       32.58       32.11      1.78 o 
  12   2   5        8.17       10.27      1.05 o 
  13   2   5       27.19       26.28      1.52 o 
 -15   3   5       73.32       72.57      2.95 o 
 -14   3   5       14.40       17.25      1.58 o 
 -13   3   5       59.55       67.95      2.39 o 
 -12   3   5        0.01        0.15      0.77 o 
 -11   3   5        0.02       -0.98      0.54 o 
 -10   3   5       12.37        8.16      0.75 o 
  -9   3   5      213.93      187.31      2.21 o 
  -8   3   5       19.22       19.45      0.80 o 
  -7   3   5      804.00      745.64      5.22 o 
  -6   3   5       14.51       10.63      0.52 o 
  -5   3   5      291.60      315.93      3.05 o 
  -4   3   5     3563.58     3901.86     37.14 o 
  -3   3   5       22.95       21.70      0.68 o 
  -2   3   5      683.08      787.75      8.15 o 
  -1   3   5       81.17       96.00      1.98 o 
   0   3   5      234.91      276.18      4.78 o 
   1   3   5      544.69      665.16     10.10 o 
   2   3   5      528.28      607.17      6.61 o 
   3   3   5     2054.87     2112.84     23.66 o 
   4   3   5      303.11      367.47      5.56 o 
   5   3   5      346.04      379.14      4.79 o 
   6   3   5      432.05      385.43      3.58 o 
   7   3   5      658.70      645.40      6.81 o 
   8   3   5       25.61       24.74      1.10 o 
   9   3   5        4.37        4.73      0.74 o 
  10   3   5       22.95       25.81      1.31 o 
  11   3   5      134.30      127.40      2.61 o 
  12   3   5       36.93       33.33      1.57 o 
 -15   4   5       17.60       20.85      1.94 o 
 -14   4   5       56.40       69.22      2.62 o 
 -13   4   5        2.32        2.82      1.13 o 
 -12   4   5      145.58      147.15      2.88 o 
 -11   4   5       12.50       16.65      1.14 o 
 -10   4   5       48.63       42.08      1.53 o 
  -9   4   5        1.36        0.67      0.47 o 
  -8   4   5      174.08      185.61      2.58 o 
  -7   4   5      165.29      161.02      2.40 o 
  -6   4   5       78.34       58.52      1.06 o 
  -5   4   5        0.22        1.93      0.30 o 
  -4   4   5       40.06       62.35      1.45 o 
  -3   4   5        1.85        2.77      0.28 o 
  -2   4   5     2108.26     2244.15     16.44 o 
  -1   4   5      268.25      306.88      3.09 o 
   0   4   5       49.49       51.12      1.10 o 
   1   4   5        6.96       11.81      0.94 o 
   2   4   5       16.74       19.21      0.82 o 
   3   4   5       27.12       24.15      0.91 o 
   4   4   5        5.64        9.86      0.78 o 
   5   4   5       64.91       51.38      1.74 o 
   6   4   5        1.39        1.04      0.47 o 
   7   4   5      109.44      110.34      2.03 o 
   8   4   5        0.24        0.34      0.54 o 
   9   4   5        2.38        1.82      0.69 o 
  10   4   5      196.18      204.87      4.21 o 
  11   4   5       98.37       94.69      2.32 o 
  12   4   5        0.11        0.52      0.83 o 
 -14   5   5       48.60       50.37      3.02 o 
 -13   5   5        1.62        1.02      0.90 o 
 -12   5   5       24.70       27.58      2.83 o 
 -11   5   5       13.08       10.81      1.03 o 
 -10   5   5       58.18       57.20      1.51 o 
  -9   5   5      516.30      497.91      5.06 o 
  -8   5   5      186.48      173.71      2.06 o 
  -7   5   5      451.92      419.12      5.17 o 
  -6   5   5      227.81      253.19      2.45 o 
  -5   5   5       30.44       35.34      0.83 o 
  -4   5   5       70.29       81.30      1.31 o 
  -3   5   5      442.86      452.31      4.24 o 
  -2   5   5      122.00      178.01      1.89 o 
  -1   5   5      876.24     1046.40      8.68 o 
   0   5   5     1541.89     1766.03     14.24 o 
   1   5   5      522.36      570.32      5.03 o 
   2   5   5      595.40      652.51      8.64 o 
   3   5   5      194.41      196.35     10.75 o 
   4   5   5        0.30        0.41      0.41 o 
   5   5   5       58.73       45.67      1.66 o 
   6   5   5      396.35      415.03      6.47 o 
   7   5   5       44.32       39.20      1.37 o 
   8   5   5      155.80      150.80      4.13 o 
   9   5   5        1.15        0.31      0.66 o 
  10   5   5       24.18       24.05      1.38 o 
  11   5   5       53.56       54.39      1.91 o 
  12   5   5        3.19        2.43      1.01 o 
 -14   6   5        0.01       -1.02      1.06 o 
 -13   6   5        2.32        4.35      1.05 o 
 -12   6   5       17.74       19.58      1.37 o 
 -11   6   5       15.74       16.27      1.20 o 
 -10   6   5       79.55       73.29      2.49 o 
  -9   6   5       42.25       39.50      1.20 o 
  -8   6   5        1.75        3.89      0.52 o 
  -7   6   5       75.22       57.04      1.05 o 
  -6   6   5      337.54      342.25      2.87 o 
  -5   6   5      121.90      126.47      1.68 o 
  -4   6   5      142.48      153.42      2.24 o 
  -3   6   5      390.56      441.28      4.28 o 
  -2   6   5      509.61      512.67      4.39 o 
  -1   6   5     1130.11     1217.43     10.12 o 
   0   6   5       10.64       14.34      0.56 o 
   1   6   5      306.51      269.08      3.15 o 
   2   6   5       81.30       75.41      2.17 o 
   3   6   5      461.07      504.11      7.29 o 
   4   6   5      772.72      804.54      9.14 o 
   5   6   5      450.92      417.45      5.50 o 
   6   6   5      198.46      188.17      3.29 o 
   7   6   5        1.48        2.17      0.65 o 
   8   6   5      139.21      145.15      3.23 o 
   9   6   5       88.77       86.95      2.54 o 
  10   6   5       48.77       51.85      1.90 o 
  11   6   5        0.15        0.50      0.84 o 
  12   6   5       60.32       65.64      4.47 o 
 -13   7   5       52.58       55.58      2.35 o 
 -12   7   5        4.38        1.79      0.94 o 
 -11   7   5       21.29       21.90      1.40 o 
 -10   7   5       10.81        9.95      0.92 o 
  -9   7   5        0.48        0.39      0.48 o 
  -8   7   5      117.46      103.83      1.64 o 
  -7   7   5      773.47      709.15      5.73 o 
  -6   7   5       92.05       86.84      1.28 o 
  -5   7   5        0.36        0.73      0.38 o 
  -4   7   5       55.65       55.56      1.27 o 
  -3   7   5      164.88      181.01      2.18 o 
  -2   7   5      625.16      636.46      5.13 o 
  -1   7   5        7.98       14.97      0.55 o 
   0   7   5      330.29      350.96      4.17 o 
   1   7   5       77.00       97.23      1.33 o 
   2   7   5       18.91       12.01      0.79 o 
   3   7   5      947.31      932.34      9.21 o 
   4   7   5      394.50      329.70      4.09 o 
   5   7   5      103.31      103.14      2.35 o 
   6   7   5        0.58       -0.71      0.52 o 
   7   7   5      469.53      471.55      5.85 o 
   8   7   5       12.59       11.72      1.07 o 
   9   7   5       48.63       46.11      1.83 o 
  10   7   5       46.68       47.51      2.29 o 
  11   7   5       34.11       32.12      2.69 o 
 -13   8   5       28.61       31.68      2.74 o 
 -12   8   5       65.56       63.54      2.55 o 
 -11   8   5      300.55      322.35      5.22 o 
 -10   8   5        2.69        5.08      0.99 o 
  -9   8   5        0.41        1.84      0.67 o 
  -8   8   5       13.87       16.00      0.99 o 
  -7   8   5      164.62      162.48      2.17 o 
  -6   8   5      189.36      186.73      2.42 o 
  -5   8   5       15.68       16.99      0.78 o 
  -4   8   5       71.45       62.98      1.27 o 
  -3   8   5       47.60       47.17      1.38 o 
  -2   8   5      228.71      242.82      2.34 o 
  -1   8   5      514.65      510.47      4.49 o 
   0   8   5       43.61       38.08      0.96 o 
   1   8   5        5.44        8.52      0.56 o 
   2   8   5       33.36       42.10      2.06 o 
   3   8   5       59.08       53.62      1.52 o 
   4   8   5       23.90       30.01      1.26 o 
   5   8   5     1005.99      950.98     11.15 o 
   6   8   5       13.42       13.65      1.05 o 
   7   8   5       39.53       36.56      1.65 o 
   8   8   5       37.19       42.23      1.80 o 
   9   8   5        0.62       -0.76      0.77 o 
  10   8   5        4.80        3.91      1.14 o 
  11   8   5       39.10       36.71      2.14 o 
 -12   9   5        0.22       -0.29      1.11 o 
 -11   9   5       19.81       19.84      1.44 o 
 -10   9   5      328.33      349.01      4.83 o 
  -9   9   5       66.45       69.81      2.17 o 
  -8   9   5       31.72       28.31      1.44 o 
  -7   9   5       62.28       64.69      1.52 o 
  -6   9   5       70.40       73.10      1.52 o 
  -5   9   5        1.87        1.56      0.46 o 
  -4   9   5       20.27       22.36      0.86 o 
  -3   9   5        0.28       -0.19      0.43 o 
  -2   9   5        0.07        0.66      0.46 o 
  -1   9   5      674.46      682.57      7.11 o 
   0   9   5       11.02        9.53      0.66 o 
   1   9   5       39.34       35.41      1.08 o 
   2   9   5       48.79       48.57      1.38 o 
   3   9   5      562.34      554.66      6.39 o 
   4   9   5       38.16       44.72      1.53 o 
   5   9   5        8.90        8.72      0.92 o 
   6   9   5        2.07        3.22      0.81 o 
   7   9   5       29.55       22.70      1.64 o 
   8   9   5        9.37        8.69      1.29 o 
   9   9   5      291.28      284.38      4.71 o 
  10   9   5       27.62       34.03      2.02 o 
 -11  10   5       18.67       19.13      1.71 o 
 -10  10   5       22.61       25.24      2.46 o 
  -9  10   5        0.39        1.40      0.89 o 
  -8  10   5       33.99       45.08      1.50 o 
  -7  10   5      233.75      238.76      3.05 o 
  -6  10   5       21.96       21.53      1.14 o 
  -5  10   5       12.21       13.82      0.79 o 
  -4  10   5       23.87       22.61      1.01 o 
  -3  10   5       25.07       27.16      1.53 o 
  -2  10   5        2.30        1.82      0.55 o 
  -1  10   5        0.91       -0.16      0.52 o 
   0  10   5      126.25      136.92      2.35 o 
   1  10   5        0.24        0.38      0.49 o 
   2  10   5      246.23      245.27      3.22 o 
   3  10   5       17.96       19.68      1.33 o 
   4  10   5      173.40      153.97      2.92 o 
   5  10   5       54.43       58.50      1.70 o 
   6  10   5       51.80       59.82      1.77 o 
   7  10   5      306.39      306.69      5.41 o 
   8  10   5       16.89       19.41      1.50 o 
   9  10   5        0.08       -1.09      0.94 o 
 -11  11   5       27.30       28.54      3.05 o 
 -10  11   5       64.27       77.43      3.14 o 
  -9  11   5      131.44      141.25      3.57 o 
  -8  11   5       84.29       93.02      2.20 o 
  -7  11   5       34.43       33.27      1.35 o 
  -6  11   5      153.28      149.25      2.69 o 
  -5  11   5      345.66      338.07      4.45 o 
  -4  11   5       88.85       80.89      1.73 o 
  -3  11   5        5.32        5.36      0.71 o 
  -2  11   5        0.21       -0.60      0.60 o 
  -1  11   5       51.28       47.18      1.45 o 
   0  11   5      239.38      223.84      3.06 o 
   1  11   5      195.34      205.78      3.03 o 
   2  11   5        7.92        6.73      1.16 o 
   3  11   5        6.52        8.17      1.09 o 
   4  11   5      256.33      279.36      4.77 o 
   5  11   5        1.74        2.85      0.86 o 
   6  11   5        8.91       12.03      1.61 o 
   7  11   5        0.38        0.76      0.88 o 
   8  11   5        8.91        9.90      1.41 o 
  -9  12   5      213.00      218.91      5.16 o 
  -8  12   5      340.73      373.76      5.27 o 
  -7  12   5        0.65        1.50      1.12 o 
  -6  12   5        0.25        1.11      0.77 o 
  -5  12   5      183.65      191.29      3.20 o 
  -4  12   5       78.81       76.70      2.33 o 
  -3  12   5      304.85      315.17      4.04 o 
  -2  12   5       54.83       53.97      1.72 o 
  -1  12   5       19.80       24.69      1.32 o 
   0  12   5        0.19        0.49      0.65 o 
   1  12   5        0.48       -0.40      0.81 o 
   2  12   5       57.59       66.63      2.14 o 
   3  12   5       84.08       88.22      2.88 o 
   4  12   5        2.01        2.36      1.15 o 
   5  12   5       10.54       16.15      1.74 o 
   6  12   5       46.36       52.49      3.16 o 
   7  12   5       42.16       44.38      2.55 o 
  -8  13   5       28.87       29.64      2.17 o 
  -7  13   5      142.87      149.40      3.85 o 
  -6  13   5       56.02       62.40      1.91 o 
  -5  13   5        5.95        5.81      0.96 o 
  -4  13   5       24.81       23.78      1.35 o 
  -3  13   5      220.47      235.84      3.67 o 
  -2  13   5        2.30        4.25      0.89 o 
  -1  13   5       35.84       35.19      1.57 o 
   0  13   5      217.59      202.67      3.31 o 
   1  13   5       31.43       29.98      1.70 o 
   2  13   5        7.88        3.16      1.21 o 
   3  13   5        6.57        4.14      1.12 o 
   4  13   5        0.54       -1.33      1.08 o 
   5  13   5        8.31        8.30      2.65 o 
   6  13   5       89.47       87.37      4.53 o 
  -6  14   5       20.82       18.10      2.07 o 
  -5  14   5        6.07        4.30      0.97 o 
  -4  14   5        0.07        1.52      1.00 o 
  -3  14   5      111.69      113.60      2.95 o 
  -2  14   5       11.65       12.94      1.19 o 
  -1  14   5      518.34      531.48      6.46 o 
   0  14   5       59.37       73.63      2.45 o 
   1  14   5       23.97       21.60      1.57 o 
   2  14   5       18.15       18.84      2.22 o 
   3  14   5       21.06       18.58      1.65 o 
   4  14   5       10.39       10.49      1.48 o 
  -3  15   5       10.30       11.37      1.88 o 
  -2  15   5      275.14      295.94      6.75 o 
  -1  15   5        3.92        3.39      1.88 o 
   0  15   5        1.00        0.38      1.52 o 
   1  15   5       17.96       16.28      1.97 o 
 -15   0   6        9.29       13.20      2.38 o 
 -14   0   6      163.94      175.26      5.62 o 
 -13   0   6        6.10        9.11      1.54 o 
 -12   0   6      344.66      324.94      6.52 o 
 -11   0   6      382.57      328.28      5.19 o 
 -10   0   6       89.74       60.72      3.05 o 
  -9   0   6       27.03       34.16      1.41 o 
  -8   0   6       44.94       28.96      1.22 o 
  -7   0   6       51.17       73.67      1.38 o 
  -6   0   6     1772.49     1949.88     24.40 o 
  -5   0   6     1779.01     1954.14     22.16 o 
  -4   0   6       90.37      115.79      2.66 o 
  -3   0   6     3613.46     4029.39     75.42 o 
   2   0   6      821.91      893.41     20.23 o 
   3   0   6     1681.71     1733.94     37.57 o 
   4   0   6      164.27      169.28      9.78 o 
   5   0   6      327.91      352.42      6.16 o 
   6   0   6      667.93      773.02      9.59 o 
   7   0   6        1.94        3.14      0.65 o 
   8   0   6      151.14      157.38      4.30 o 
   9   0   6      223.80      231.79      4.24 o 
  10   0   6       17.59       16.95      1.34 o 
  11   0   6       19.06       21.57      1.72 o 
  12   0   6        6.42        5.54      1.24 o 
 -15   1   6      202.54      219.10      4.45 o 
 -14   1   6       10.20        7.97      1.70 o 
 -13   1   6       27.65       29.10      1.60 o 
 -12   1   6       34.52       23.87      1.25 o 
 -11   1   6      260.58      233.45      3.13 o 
 -10   1   6      122.77      114.36      1.93 o 
  -9   1   6        4.40       15.33      0.76 o 
  -8   1   6       13.76       11.18      0.49 o 
  -7   1   6      490.75      529.36      3.86 o 
  -6   1   6      228.74      282.74      3.90 o 
  -5   1   6      191.91      174.14      1.84 o 
  -4   1   6      176.62      213.98      2.69 o 
  -3   1   6      535.49      513.68      7.88 o 
  -2   1   6     1241.64     1366.88     15.42 o 
   0   1   6     2849.26     2911.73     60.19 o 
   1   1   6        0.78        0.87      0.59 o 
   2   1   6      164.54      187.97      5.97 o 
   3   1   6        5.39       15.37      0.97 o 
   4   1   6      133.24      152.44      2.54 o 
   5   1   6        5.44        2.19      0.45 o 
   6   1   6      158.59      174.43      2.03 o 
   7   1   6       16.06       23.63      0.83 o 
   8   1   6      660.55      633.84      6.11 o 
   9   1   6        3.68        2.81      0.60 o 
  10   1   6       11.52       12.56      0.92 o 
  11   1   6      104.57      105.55      2.88 o 
  12   1   6        1.22        2.05      0.78 o 
 -15   2   6       13.06       13.70      1.99 o 
 -14   2   6       10.41        8.06      1.28 o 
 -13   2   6       51.69       53.82      2.26 o 
 -12   2   6        0.10       -0.75      0.59 o 
 -11   2   6        0.12        0.52      0.57 o 
 -10   2   6        5.21        4.17      0.61 o 
  -9   2   6        0.38        0.30      0.41 o 
  -8   2   6       24.12       25.09      0.72 o 
  -7   2   6      183.12      194.88      1.78 o 
  -6   2   6       75.89       80.65      1.30 o 
  -5   2   6       11.05       10.14      0.46 o 
  -4   2   6      678.30      732.52     12.44 o 
  -3   2   6      291.67      347.55      7.26 o 
  -2   2   6        0.01        0.80      0.40 o 
  -1   2   6       74.49       70.37      1.80 o 
   0   2   6     1382.03     1521.66     32.76 o 
   1   2   6      113.63      138.55      4.81 o 
   2   2   6      401.98      489.06      7.88 o 
   3   2   6      236.59      293.07      4.04 o 
   4   2   6     1823.81     1944.88     24.10 o 
   5   2   6        7.68        5.09      0.47 o 
   6   2   6     1840.03     1818.15     13.81 o 
   7   2   6      127.34      108.94      1.69 o 
   8   2   6      148.26      151.98      2.55 o 
   9   2   6      300.63      287.55      3.75 o 
  10   2   6       12.03       11.63      0.91 o 
  11   2   6      106.10       99.36      2.16 o 
  12   2   6        1.40        3.07      0.79 o 
 -15   3   6       18.60       24.91      3.68 o 
 -14   3   6      272.75      268.25      4.88 o 
 -13   3   6       18.23       17.19      1.17 o 
 -12   3   6        4.41        3.99      0.76 o 
 -11   3   6        8.52        5.58      0.69 o 
 -10   3   6        2.16        1.62      0.49 o 
  -9   3   6       20.11       15.60      0.64 o 
  -8   3   6     1099.71     1097.11      7.52 o 
  -7   3   6       23.56       30.78      0.70 o 
  -6   3   6       25.19       25.33      0.64 o 
  -5   3   6      775.17      873.76      6.88 o 
  -4   3   6      708.19      733.78      6.70 o 
  -3   3   6        0.14        1.35      0.49 o 
  -2   3   6      622.69      684.25      7.20 o 
  -1   3   6      565.71      585.08      7.33 o 
   0   3   6       10.22       14.57      0.70 o 
   1   3   6     2746.63     2916.57     61.36 o 
   2   3   6      164.83      172.62      2.48 o 
   3   3   6      449.19      552.98      7.81 o 
   4   3   6       39.17       35.97      0.85 o 
   5   3   6       85.93       72.88      1.36 o 
   6   3   6      119.94      120.44      3.36 o 
   7   3   6      371.18      369.03      4.27 o 
   8   3   6      190.38      185.63      3.04 o 
   9   3   6        0.07        0.55      0.58 o 
  10   3   6       25.91       29.36      1.33 o 
  11   3   6        6.69        8.31      0.92 o 
  12   3   6       12.43       13.07      1.12 o 
 -15   4   6       12.96        9.41      1.58 o 
 -14   4   6       14.59       15.53      1.36 o 
 -13   4   6       32.68       35.77      1.76 o 
 -12   4   6       25.74       19.11      1.31 o 
 -11   4   6      150.07      140.63      2.42 o 
 -10   4   6      210.77      191.66      2.54 o 
  -9   4   6      194.01      136.18      1.76 o 
  -8   4   6      147.86      163.53      1.88 o 
  -7   4   6      136.44      148.05      1.64 o 
  -6   4   6       21.88       26.48      1.11 o 
  -5   4   6      472.14      427.19      3.80 o 
  -4   4   6      464.31      445.40      4.22 o 
  -3   4   6       70.82       56.51      0.99 o 
  -2   4   6     1365.11     1546.47     13.68 o 
  -1   4   6      217.11      261.87      2.91 o 
   0   4   6      777.75      874.99     13.30 o 
   1   4   6      598.55      645.12      8.10 o 
   2   4   6       90.88       89.90      1.94 o 
   3   4   6       38.15       37.70      1.20 o 
   4   4   6      147.67      177.50      4.47 o 
   5   4   6      307.02      304.36      3.58 o 
   6   4   6      366.17      359.90      4.18 o 
   7   4   6        0.01       -0.08      0.48 o 
   8   4   6        9.16        6.55      0.75 o 
   9   4   6       13.30       10.99      1.03 o 
  10   4   6        0.03       -1.23      0.64 o 
  11   4   6        3.24        3.82      0.83 o 
  12   4   6       41.60       42.42      1.76 o 
 -14   5   6       95.81       94.28      2.78 o 
 -13   5   6       56.96       65.20      2.40 o 
 -12   5   6        7.97        7.43      1.02 o 
 -11   5   6       49.92       49.15      1.57 o 
 -10   5   6        0.86        1.67      0.59 o 
  -9   5   6      522.49      467.57      4.18 o 
  -8   5   6       94.10       85.22      1.73 o 
  -7   5   6        0.16        0.06      0.31 o 
  -6   5   6      112.62      124.77      1.51 o 
  -5   5   6       11.15       20.94      1.04 o 
  -4   5   6        4.07        3.22      0.34 o 
  -3   5   6      155.75      140.45      2.13 o 
  -2   5   6       72.27       79.03      1.08 o 
  -1   5   6       96.11       82.03      1.40 o 
   0   5   6     1565.67     1742.70     15.54 o 
   1   5   6        1.51        0.78      0.53 o 
   2   5   6       12.08        6.87      0.96 o 
   3   5   6       33.45       28.91      2.37 o 
   4   5   6       96.99       57.68      1.75 o 
   5   5   6      205.15      169.63      2.81 o 
   6   5   6       28.46       25.67      1.09 o 
   7   5   6       86.40       88.12      1.90 o 
   8   5   6       12.21       12.17      0.96 o 
   9   5   6        1.75        0.40      0.66 o 
  10   5   6       62.34       56.95      1.82 o 
  11   5   6        7.18        4.45      0.90 o 
  12   5   6       31.30       31.91      1.68 o 
 -14   6   6       25.17       34.12      1.98 o 
 -13   6   6      353.59      361.10      5.18 o 
 -12   6   6        9.80       10.61      1.29 o 
 -11   6   6      195.04      200.42      3.84 o 
 -10   6   6      141.43      131.33      2.33 o 
  -9   6   6        8.65        4.64      0.55 o 
  -8   6   6      197.13      194.43      2.11 o 
  -7   6   6      286.77      269.78      3.13 o 
  -6   6   6      185.73      203.63      2.12 o 
  -5   6   6      170.93      168.10      2.25 o 
  -4   6   6      199.68      209.15      2.17 o 
  -3   6   6       45.75       45.78      1.13 o 
  -2   6   6        8.10        5.08      0.39 o 
  -1   6   6       39.76       35.07      1.08 o 
   0   6   6     1221.50     1251.17     10.40 o 
   1   6   6      309.27      357.91      3.85 o 
   2   6   6      131.07      142.85      2.45 o 
   3   6   6       13.67        8.59      0.93 o 
   4   6   6      481.14      475.43      5.99 o 
   5   6   6       79.21       76.07      1.90 o 
   6   6   6        3.49        0.90      0.61 o 
   7   6   6       70.93       67.73      1.65 o 
   8   6   6       25.12       26.23      1.54 o 
   9   6   6       45.71       48.30      1.96 o 
  10   6   6        5.48        5.66      0.93 o 
  11   6   6       11.82        9.51      1.19 o 
 -14   7   6       44.90       47.02      4.88 o 
 -13   7   6       35.18       34.22      2.19 o 
 -12   7   6        2.11        0.33      0.91 o 
 -11   7   6       50.42       48.45      1.72 o 
 -10   7   6       31.53       32.17      1.39 o 
  -9   7   6       83.07       78.76      1.48 o 
  -8   7   6      100.47       85.90      1.46 o 
  -7   7   6        0.10        3.01      0.61 o 
  -6   7   6       39.51       46.56      1.07 o 
  -5   7   6        6.34        8.69      0.60 o 
  -4   7   6       12.68       13.63      0.66 o 
  -3   7   6       70.73       73.25      1.45 o 
  -2   7   6       87.30       84.53      1.28 o 
  -1   7   6       14.96        9.93      0.70 o 
   0   7   6      504.48      488.72      4.30 o 
   1   7   6      179.49      192.21      2.57 o 
   2   7   6      773.39      877.07      9.66 o 
   3   7   6      955.33      902.63      9.00 o 
   4   7   6        0.01       -0.86      0.53 o 
   5   7   6       28.76       28.04      1.42 o 
   6   7   6      248.98      252.63      4.14 o 
   7   7   6      244.19      242.62      3.35 o 
   8   7   6       33.58       39.48      1.65 o 
   9   7   6        5.65        3.87      0.90 o 
  10   7   6       11.02       10.21      1.15 o 
  11   7   6        0.00       -1.16      0.93 o 
 -13   8   6       38.52       45.23      2.52 o 
 -12   8   6       77.95       93.96      2.49 o 
 -11   8   6       89.93       91.45      2.37 o 
 -10   8   6       74.99       77.74      2.09 o 
  -9   8   6        1.82        2.02      0.64 o 
  -8   8   6       32.26       30.54      1.05 o 
  -7   8   6      155.09      126.67      1.91 o 
  -6   8   6       10.27       15.78      0.81 o 
  -5   8   6        3.70        5.90      0.58 o 
  -4   8   6      131.91      123.48      1.71 o 
  -3   8   6        0.07       -0.05      0.42 o 
  -2   8   6      208.81      212.58      2.24 o 
  -1   8   6      397.94      408.68      3.92 o 
   0   8   6        1.73        2.63      0.44 o 
   1   8   6        0.04       -0.35      0.42 o 
   2   8   6        9.71       10.57      1.10 o 
   3   8   6      119.41       93.43      1.98 o 
   4   8   6       13.70       10.03      1.89 o 
   5   8   6      293.42      273.28      4.45 o 
   6   8   6      156.88      163.55      2.92 o 
   7   8   6        0.03        0.23      0.64 o 
   8   8   6       87.51       80.09      2.24 o 
   9   8   6       43.22       45.29      1.92 o 
  10   8   6       15.77       17.98      1.50 o 
 -12   9   6       16.16       19.82      1.64 o 
 -11   9   6      141.22      154.28      4.90 o 
 -10   9   6       36.58       40.08      2.13 o 
  -9   9   6       58.01       63.74      1.64 o 
  -8   9   6        6.52        4.48      0.64 o 
  -7   9   6       52.48       54.53      1.35 o 
  -6   9   6       35.26       28.16      0.97 o 
  -5   9   6       40.09       39.63      1.19 o 
  -4   9   6       45.95       42.24      1.73 o 
  -3   9   6       76.20       75.67      1.50 o 
  -2   9   6        6.77        8.92      0.64 o 
  -1   9   6        9.35       13.84      0.90 o 
   0   9   6      281.50      249.64      2.80 o 
   1   9   6      101.34      105.30      1.82 o 
   2   9   6      592.32      569.65      7.18 o 
   3   9   6      198.87      175.85      4.60 o 
   4   9   6        4.32        3.68      0.74 o 
   5   9   6        0.34        0.28      0.74 o 
   6   9   6       35.20       43.58      1.67 o 
   7   9   6      117.15      121.08      2.77 o 
   8   9   6       70.88       60.48      2.11 o 
   9   9   6       22.12       24.68      1.74 o 
  10   9   6        2.43        2.19      1.06 o 
 -12  10   6       41.74       37.57      2.26 o 
 -11  10   6       69.38       78.30      2.61 o 
 -10  10   6       23.68       26.26      2.18 o 
  -9  10   6       79.53       83.18      1.91 o 
  -8  10   6        0.15       -0.13      0.69 o 
  -7  10   6       18.30       16.24      1.02 o 
  -6  10   6       10.81       14.80      0.97 o 
  -5  10   6      147.46      136.18      2.26 o 
  -4  10   6       64.40       60.51      1.84 o 
  -3  10   6       47.15       37.71      1.29 o 
  -2  10   6      147.17      138.71      2.45 o 
  -1  10   6       56.18       53.80      1.52 o 
   0  10   6        1.16        2.01      0.57 o 
   1  10   6      358.80      361.85      4.16 o 
   2  10   6        7.28        6.91      0.95 o 
   3  10   6       93.41      102.44      3.72 o 
   4  10   6       26.78       21.66      1.78 o 
   5  10   6        6.36        5.70      0.92 o 
   6  10   6        9.07        8.19      1.29 o 
   7  10   6        0.59        0.73      0.95 o 
   8  10   6        1.29        0.19      0.88 o 
   9  10   6       51.83       51.55      2.50 o 
 -11  11   6        9.56       13.97      1.92 o 
 -10  11   6        9.95       13.79      1.64 o 
  -9  11   6        4.40        2.06      0.99 o 
  -8  11   6       16.83       25.17      1.48 o 
  -7  11   6       22.04       17.08      1.14 o 
  -6  11   6        2.39        2.66      0.78 o 
  -5  11   6      128.91      112.10      2.03 o 
  -4  11   6      108.39      104.24      1.96 o 
  -3  11   6       13.39       18.23      1.13 o 
  -2  11   6        4.61        3.07      0.76 o 
  -1  11   6      278.90      288.40      3.63 o 
   0  11   6       57.35       49.07      1.42 o 
   1  11   6      171.48      175.91      3.22 o 
   2  11   6      102.66      112.47      4.16 o 
   3  11   6       24.18       20.32      2.29 o 
   4  11   6      127.40      131.86      3.12 o 
   5  11   6       99.25      110.96      2.79 o 
   6  11   6        4.56        5.46      1.01 o 
   7  11   6       67.58       79.28      3.22 o 
   8  11   6        5.44        6.99      1.47 o 
 -10  12   6       32.98       32.72      2.41 o 
  -9  12   6        3.63        3.66      1.23 o 
  -8  12   6       53.78       57.11      2.27 o 
  -7  12   6       63.29       63.01      1.85 o 
  -6  12   6        3.43        2.73      0.85 o 
  -5  12   6      135.32      144.32      3.30 o 
  -4  12   6       65.27       63.15      1.59 o 
  -3  12   6      122.83      133.93      2.61 o 
  -2  12   6       21.45       22.42      1.27 o 
  -1  12   6       30.00       29.02      1.38 o 
   0  12   6      255.53      256.67      3.92 o 
   1  12   6      391.37      397.09      5.64 o 
   2  12   6       96.06      108.99      5.14 o 
   3  12   6       14.61       10.66      1.83 o 
   4  12   6       57.61       63.27      2.33 o 
   5  12   6       78.07       83.01      2.70 o 
   6  12   6      320.81      327.86      5.70 o 
   7  12   6        7.83        8.37      1.46 o 
  -8  13   6      108.70      123.74      3.06 o 
  -7  13   6       10.38        9.10      1.26 o 
  -6  13   6       56.45       61.27      1.91 o 
  -5  13   6       15.55       14.81      1.17 o 
  -4  13   6        6.34        3.65      1.06 o 
  -3  13   6      141.94      152.05      2.89 o 
  -2  13   6        2.55        2.28      0.84 o 
  -1  13   6        2.84        0.48      0.82 o 
   0  13   6      488.79      493.16      6.87 o 
   1  13   6      130.98      131.24      2.96 o 
   2  13   6        7.52       10.69      2.06 o 
   3  13   6        2.95        2.68      1.06 o 
   4  13   6      106.63      108.41      4.71 o 
   5  13   6        8.52        8.22      1.53 o 
  -6  14   6       16.28       23.18      3.56 o 
  -5  14   6        4.50        4.15      1.13 o 
  -4  14   6        0.37       -0.22      0.96 o 
  -3  14   6        1.21        2.18      0.89 o 
  -2  14   6        5.01        4.28      1.00 o 
  -1  14   6      144.66      150.83      3.41 o 
   0  14   6       43.09       44.74      2.08 o 
   1  14   6       20.22       20.27      2.27 o 
   2  14   6        9.68       10.33      1.93 o 
   3  14   6       12.42       12.04      1.47 o 
  -2  15   6       84.14       85.63      2.96 o 
  -1  15   6      168.33      184.61      5.33 o 
   0  15   6       45.17       48.09      2.45 o 
 -15   1   7       49.00       49.07      2.44 o 
 -14   1   7       64.69       62.51      2.30 o 
 -13   1   7      114.08      113.96      2.41 o 
 -12   1   7        9.05        7.24      0.78 o 
 -11   1   7        4.74        3.62      0.71 o 
 -10   1   7      129.60      115.57      1.83 o 
  -9   1   7        0.88        2.10      0.80 o 
  -8   1   7       35.21       46.14      0.83 o 
  -7   1   7      449.25      419.77      3.42 o 
  -6   1   7       49.49       48.51      0.85 o 
  -5   1   7      662.37      810.33      6.02 o 
  -4   1   7      409.46      456.46      4.20 o 
  -3   1   7     1238.57     1367.34     39.50 o 
  -2   1   7      381.40      382.98      5.96 o 
   0   1   7       66.28        0.67      0.42 o 
   1   1   7      177.80      184.72      5.84 o 
   2   1   7     1037.65     1135.67     17.96 o 
   3   1   7       41.79       40.66      2.47 o 
   4   1   7      145.87      162.51      4.14 o 
   5   1   7      199.30      192.03      3.93 o 
   6   1   7      105.73      120.00      1.75 o 
   7   1   7       60.98       60.62      1.24 o 
   8   1   7      336.70      341.70      3.70 o 
   9   1   7        0.02        0.00      0.50 o 
  10   1   7       62.29       61.88      1.53 o 
  11   1   7      138.34      152.07      2.50 o 
  12   1   7        6.10        6.86      1.05 o 
 -15   2   7       18.34       15.88      1.62 o 
 -14   2   7       13.62       15.55      1.21 o 
 -13   2   7      132.26      122.04      2.68 o 
 -12   2   7       18.91       15.72      1.04 o 
 -11   2   7      237.61      239.65      3.14 o 
 -10   2   7       22.84       10.50      0.72 o 
  -9   2   7      203.89      174.83      2.43 o 
  -8   2   7      310.07      290.36      2.38 o 
  -7   2   7      114.35      101.06      1.17 o 
  -6   2   7      116.95      152.20      1.84 o 
  -5   2   7       53.97       77.87      1.13 o 
  -4   2   7     1598.02     1818.75     14.46 o 
  -3   2   7        6.51        6.31      0.48 o 
  -2   2   7      136.98      126.61      3.71 o 
  -1   2   7     1278.71     1324.19     28.98 o 
   0   2   7       85.90       82.05      2.27 o 
   1   2   7      470.03      521.11     10.30 o 
   2   2   7      117.32      122.54      2.51 o 
   3   2   7        6.93        6.74      0.72 o 
   4   2   7      189.69      202.67      2.42 o 
   5   2   7        8.39       16.27      0.56 o 
   6   2   7       79.55       74.25      1.36 o 
   7   2   7      294.95      289.77      3.16 o 
   8   2   7       25.43       24.13      1.55 o 
   9   2   7       35.62       33.28      1.16 o 
  10   2   7       76.68       76.14      2.05 o 
  11   2   7      109.83      110.55      2.11 o 
  12   2   7        1.81        3.29      0.99 o 
 -15   3   7      211.04      221.12      4.31 o 
 -14   3   7      120.51      111.42      3.10 o 
 -13   3   7       52.52       50.40      2.03 o 
 -12   3   7      118.11      118.63      2.11 o 
 -11   3   7        4.06        2.62      0.57 o 
 -10   3   7       75.56       64.56      1.16 o 
  -9   3   7      649.21      653.33      5.65 o 
  -8   3   7      149.73      144.05      1.95 o 
  -7   3   7        0.01        1.71      0.33 o 
  -6   3   7      292.05      321.65      3.58 o 
  -5   3   7      260.71      288.08      2.82 o 
  -4   3   7      157.44      139.64      1.72 o 
  -3   3   7      187.06      173.73      2.10 o 
  -2   3   7        0.53        0.72      0.31 o 
  -1   3   7      262.61      311.14      5.49 o 
   0   3   7      831.92      964.79     14.39 o 
   1   3   7       44.29       45.95      1.47 o 
   2   3   7       37.51       38.48      1.05 o 
   3   3   7      211.26      231.52      5.50 o 
   4   3   7       53.51       55.98      1.09 o 
   5   3   7       31.47       28.74      1.24 o 
   6   3   7        8.55        5.75      0.53 o 
   7   3   7       96.26       97.26      1.73 o 
   8   3   7        0.22       -0.07      0.49 o 
   9   3   7      122.48      126.08      2.22 o 
  10   3   7       10.93        9.70      0.86 o 
  11   3   7        9.54        8.65      0.85 o 
  12   3   7        1.01        1.71      1.09 o 
 -15   4   7       16.40       14.75      1.52 o 
 -14   4   7        4.23        6.14      1.11 o 
 -13   4   7       12.64       16.45      1.31 o 
 -12   4   7       84.15       75.39      1.88 o 
 -11   4   7        0.00        0.03      0.57 o 
 -10   4   7       69.53       68.25      1.32 o 
  -9   4   7       17.48       12.07      0.75 o 
  -8   4   7       19.97       30.99      0.94 o 
  -7   4   7     1124.24     1135.61      8.47 o 
  -6   4   7        3.35        5.82      0.50 o 
  -5   4   7        4.58        6.92      0.48 o 
  -4   4   7       37.47       50.17      0.93 o 
  -3   4   7      115.37      107.57      1.40 o 
  -2   4   7      202.02      221.56      2.36 o 
  -1   4   7      645.94      718.70      7.74 o 
   0   4   7     2190.08     2362.68     35.73 o 
   1   4   7       15.96       17.84      0.87 o 
   2   4   7      173.06      195.66      3.98 o 
   3   4   7       39.83       45.40      1.88 o 
   4   4   7       10.20       12.09      0.88 o 
   5   4   7       41.21       24.20      0.89 o 
   6   4   7       25.01       23.67      0.96 o 
   7   4   7        1.13        0.72      0.50 o 
   8   4   7        3.40        4.36      0.67 o 
   9   4   7       27.24       32.24      1.31 o 
  10   4   7        7.05        7.90      0.86 o 
  11   4   7       79.40       77.50      3.15 o 
 -14   5   7       64.05       64.76      2.43 o 
 -13   5   7       69.71       65.12      2.21 o 
 -12   5   7        1.63        2.77      0.78 o 
 -11   5   7      136.23      138.06      2.45 o 
 -10   5   7       91.44      100.67      1.62 o 
  -9   5   7      430.24      422.93      3.99 o 
  -8   5   7      680.28      609.66      6.18 o 
  -7   5   7        5.31       10.42      0.56 o 
  -6   5   7      447.32      415.12      4.95 o 
  -5   5   7      119.63      102.82      1.52 o 
  -4   5   7      495.10      458.14      4.07 o 
  -3   5   7      735.63      802.54      6.81 o 
  -2   5   7      208.41      237.44      2.38 o 
  -1   5   7        6.36        4.01      0.35 o 
   0   5   7       85.51       93.38      2.29 o 
   1   5   7      523.56      549.79     14.17 o 
   2   5   7        2.70        3.57      0.59 o 
   3   5   7       35.48       34.86      1.51 o 
   4   5   7      981.83      945.28     10.33 o 
   5   5   7       49.83       43.41      1.37 o 
   6   5   7      194.38      214.28      3.02 o 
   7   5   7       71.76       65.13      1.44 o 
   8   5   7       15.78       13.34      0.99 o 
   9   5   7       40.13       38.96      1.51 o 
  10   5   7        4.96        6.91      0.91 o 
  11   5   7        0.01        0.38      0.75 o 
 -14   6   7       41.81       48.56      2.60 o 
 -13   6   7      730.08      750.87      7.71 o 
 -12   6   7       13.33       13.50      1.10 o 
 -11   6   7        7.09        8.50      0.89 o 
 -10   6   7        1.95        3.73      0.56 o 
  -9   6   7        1.55        0.84      0.42 o 
  -8   6   7        6.69       11.94      0.71 o 
  -7   6   7       16.50        6.93      0.52 o 
  -6   6   7      204.52      244.14      2.71 o 
  -5   6   7       83.14       56.54      1.25 o 
  -4   6   7       86.17       65.74      1.29 o 
  -3   6   7        6.26        8.71      0.50 o 
  -2   6   7       39.58       34.21      0.91 o 
  -1   6   7        1.46        1.58      0.41 o 
   0   6   7      440.50      448.43      4.74 o 
   1   6   7      170.06      198.23      3.43 o 
   2   6   7      123.58      121.08      3.38 o 
   3   6   7       98.82       93.17      2.02 o 
   4   6   7       16.20       11.32      0.90 o 
   5   6   7       17.13       12.60      0.96 o 
   6   6   7      140.52      126.11      2.32 o 
   7   6   7        4.05        2.37      0.60 o 
   8   6   7      111.62      115.16      2.40 o 
   9   6   7       51.22       56.77      1.82 o 
  10   6   7        4.25        5.41      0.93 o 
  11   6   7       29.93       26.02      1.56 o 
 -14   7   7        0.45       -0.78      1.13 o 
 -13   7   7       28.49       33.85      1.96 o 
 -12   7   7       70.57       73.67      2.23 o 
 -11   7   7        5.85        4.66      0.89 o 
 -10   7   7        0.78        0.62      0.59 o 
  -9   7   7       64.26       58.99      1.52 o 
  -8   7   7        0.18        0.47      0.51 o 
  -7   7   7      218.11      167.93      2.10 o 
  -6   7   7       42.23       51.05      1.54 o 
  -5   7   7        4.28        1.60      0.47 o 
  -4   7   7      179.41      164.44      2.46 o 
  -3   7   7      285.91      328.95      3.51 o 
  -2   7   7      117.32      134.23      1.93 o 
  -1   7   7      206.28      181.01      2.62 o 
   0   7   7      167.94      177.98      2.26 o 
   1   7   7       52.83       46.06      1.43 o 
   2   7   7      510.06      503.84      6.14 o 
   3   7   7        0.16        0.26      0.63 o 
   4   7   7      141.68      129.49      3.66 o 
   5   7   7       51.22       38.55      2.23 o 
   6   7   7      157.15      166.91      3.23 o 
   7   7   7       69.25       67.87      1.69 o 
   8   7   7       13.58       15.91      1.18 o 
   9   7   7      127.85      133.75      2.90 o 
  10   7   7        4.76        3.23      0.99 o 
 -13   8   7        3.52        5.40      1.18 o 
 -12   8   7        5.35        6.60      1.72 o 
 -11   8   7        1.58        4.00      1.02 o 
 -10   8   7        0.14       -0.81      0.58 o 
  -9   8   7       13.36       13.22      0.95 o 
  -8   8   7       89.48       79.44      1.55 o 
  -7   8   7       61.50       64.54      1.29 o 
  -6   8   7        9.69        4.01      0.56 o 
  -5   8   7       90.94       66.50      1.43 o 
  -4   8   7      110.26       84.67      1.47 o 
  -3   8   7      500.49      496.77      4.54 o 
  -2   8   7      518.74      477.36      4.47 o 
  -1   8   7        0.66        0.53      0.41 o 
   0   8   7      248.12      225.14      2.79 o 
   1   8   7        5.61        6.07      0.52 o 
   2   8   7      672.86      602.14      7.32 o 
   3   8   7      305.82      347.99      5.05 o 
   4   8   7       17.83       21.85      1.36 o 
   5   8   7       60.46       63.45      2.02 o 
   6   8   7       79.52       80.75      2.32 o 
   7   8   7      107.29      106.35      2.21 o 
   8   8   7        7.27        8.24      1.03 o 
   9   8   7      116.22      123.21      2.83 o 
  10   8   7       28.16       31.65      2.84 o 
 -12   9   7      151.85      159.36      3.82 o 
 -11   9   7      106.67      116.64      2.97 o 
 -10   9   7        4.64        4.80      0.92 o 
  -9   9   7       15.64       16.61      1.04 o 
  -8   9   7      160.33      146.98      2.20 o 
  -7   9   7       69.15       59.36      2.25 o 
  -6   9   7      365.98      330.26      3.81 o 
  -5   9   7        6.61        5.62      0.66 o 
  -4   9   7       23.58       26.92      0.99 o 
  -3   9   7      265.98      252.33      3.00 o 
  -2   9   7      244.31      250.04      3.11 o 
  -1   9   7      277.03      250.57      2.86 o 
   0   9   7       27.26       20.03      0.95 o 
   1   9   7      135.45      112.61      2.01 o 
   2   9   7      168.16      155.33      3.00 o 
   3   9   7       69.41       72.05      2.03 o 
   4   9   7        0.13        0.12      0.81 o 
   5   9   7       66.06       70.17      2.55 o 
   6   9   7        0.74        0.53      0.71 o 
   7   9   7        6.27        7.82      0.94 o 
   8   9   7       85.48       87.49      2.45 o 
   9   9   7        4.44        3.80      1.11 o 
 -12  10   7        5.01        2.73      1.40 o 
 -11  10   7      242.02      240.02      4.93 o 
 -10  10   7       35.50       37.77      1.93 o 
  -9  10   7        0.41        0.17      0.75 o 
  -8  10   7        1.54        0.26      0.63 o 
  -7  10   7        1.23        1.05      0.65 o 
  -6  10   7        1.54        0.25      0.54 o 
  -5  10   7        2.92        3.26      0.68 o 
  -4  10   7      208.25      207.33      3.00 o 
  -3  10   7       78.03       69.48      1.77 o 
  -2  10   7      349.04      337.71      4.28 o 
  -1  10   7        1.21        1.39      0.61 o 
   0  10   7      365.44      345.28      4.07 o 
   1  10   7        4.95        8.39      0.78 o 
   2  10   7       28.41       24.36      1.45 o 
   3  10   7        0.91        0.42      0.74 o 
   4  10   7       39.77       39.05      1.80 o 
   5  10   7       93.33       92.29      3.07 o 
   6  10   7        6.99        7.65      1.16 o 
   7  10   7      147.25      146.43      5.69 o 
   8  10   7        1.35        0.72      1.06 o 
 -11  11   7        3.85        2.15      1.37 o 
 -10  11   7       18.07       22.87      1.65 o 
  -9  11   7        1.94        2.62      0.88 o 
  -8  11   7       52.17       55.28      1.64 o 
  -7  11   7       91.74       90.75      2.48 o 
  -6  11   7        2.06        2.83      0.79 o 
  -5  11   7      173.34      162.85      2.52 o 
  -4  11   7      166.89      169.09      2.53 o 
  -3  11   7       52.69       49.25      2.35 o 
  -2  11   7        9.00        3.67      0.79 o 
  -1  11   7        5.06        5.72      0.82 o 
   0  11   7      366.85      356.71      5.15 o 
   1  11   7      175.91      159.21      3.68 o 
   2  11   7       71.63       73.41      2.32 o 
   3  11   7        1.95        2.36      0.91 o 
   4  11   7        7.54        6.39      1.09 o 
   5  11   7       10.27       10.70      1.13 o 
   6  11   7       24.38       26.72      2.84 o 
   7  11   7        1.35        2.07      1.49 o 
 -10  12   7      136.06      137.72      3.92 o 
  -9  12   7       54.53       53.51      2.16 o 
  -8  12   7      163.07      147.18      3.28 o 
  -7  12   7        6.34        5.45      0.96 o 
  -6  12   7       59.73       68.13      2.30 o 
  -5  12   7       11.43       14.37      0.97 o 
  -4  12   7       36.25       45.61      2.62 o 
  -3  12   7       26.18       25.31      1.34 o 
  -2  12   7       17.31       17.24      1.17 o 
  -1  12   7      104.12      107.56      2.23 o 
   0  12   7      268.84      273.62      5.29 o 
   1  12   7        0.03        2.69      1.10 o 
   2  12   7       11.53        8.88      3.26 o 
   3  12   7        6.82        6.67      1.65 o 
   4  12   7       52.60       49.94      4.03 o 
   5  12   7       35.04       29.23      1.70 o 
   6  12   7        3.34        5.20      1.09 o 
  -8  13   7        0.10        1.13      1.03 o 
  -7  13   7       26.49       26.26      1.44 o 
  -6  13   7       41.71       35.78      1.62 o 
  -5  13   7        0.71       -0.31      1.03 o 
  -4  13   7        1.76        1.38      0.83 o 
  -3  13   7        2.90        2.05      0.86 o 
  -2  13   7      143.42      146.98      3.82 o 
  -1  13   7       15.17       15.96      1.43 o 
   0  13   7      133.70      133.46      3.06 o 
   1  13   7        4.11        2.95      1.25 o 
   2  13   7        4.61        5.90      1.39 o 
   3  13   7        0.50        0.98      1.45 o 
   4  13   7        1.04        2.43      1.25 o 
   5  13   7        0.00       -0.33      1.17 o 
  -6  14   7       52.14       57.46      3.07 o 
  -5  14   7        9.83       14.05      1.92 o 
  -4  14   7       49.07       50.30      2.22 o 
  -3  14   7       11.23       12.60      1.17 o 
  -2  14   7       10.92       12.76      1.18 o 
  -1  14   7        2.29        1.53      1.08 o 
   0  14   7        0.58        0.30      1.46 o 
   1  14   7       61.64       56.07      3.21 o 
   2  14   7       13.59       15.49      1.79 o 
   3  14   7        0.00        0.62      1.26 o 
 -15   0   8      236.54      252.28      6.63 o 
 -14   0   8        5.22        6.49      1.68 o 
 -13   0   8        2.79        2.93      1.03 o 
 -12   0   8       16.45       13.56      1.49 o 
 -11   0   8        0.92        0.74      0.73 o 
 -10   0   8       97.57       83.26      3.31 o 
  -9   0   8      717.02      684.68     10.10 o 
  -8   0   8      749.95      661.04      8.89 o 
  -7   0   8       15.58       16.09      0.86 o 
  -6   0   8      516.21      549.74      6.30 o 
  -5   0   8      429.43      456.33      6.11 o 
  -4   0   8      716.51      725.83      8.62 o 
  -2   0   8       19.29       35.35      1.73 o 
   0   0   8     3310.73     3519.15     73.20 o 
   1   0   8       76.75      107.04      4.20 o 
   2   0   8      785.72      782.36     18.55 o 
   3   0   8       72.22      106.39      4.57 o 
   4   0   8      246.26      260.04      8.29 o 
   5   0   8       60.58       63.84      3.83 o 
   6   0   8      205.18      195.92      7.56 o 
   7   0   8      533.72      529.77      6.99 o 
   8   0   8        3.45        4.50      0.82 o 
   9   0   8        0.00        0.78      0.73 o 
  10   0   8       39.47       35.64      2.89 o 
  11   0   8        1.20        0.91      1.55 o 
  12   0   8        9.13        4.93      1.98 o 
 -15   1   8        0.01       -1.10      0.91 o 
 -14   1   8      110.49      113.72      2.49 o 
 -13   1   8        8.00        7.46      0.85 o 
 -12   1   8        6.16        5.03      0.92 o 
 -11   1   8      177.64      164.64      2.67 o 
 -10   1   8        0.65        0.02      0.45 o 
  -9   1   8       99.50       97.59      1.28 o 
  -8   1   8        3.66        5.90      0.43 o 
  -7   1   8      429.44      435.65      3.33 o 
  -6   1   8       36.37       39.27      0.84 o 
  -5   1   8      182.10      237.55      3.33 o 
  -4   1   8      360.95      372.41      4.19 o 
  -3   1   8     3808.98     4115.88     54.68 o 
  -2   1   8     1414.68     1493.96     28.84 o 
  -1   1   8      206.82      173.39      4.22 o 
   0   1   8        1.33        6.33      1.00 o 
   1   1   8        1.44        3.08      0.69 o 
   2   1   8      316.72      308.22      6.21 o 
   3   1   8      405.18      441.50      8.39 o 
   4   1   8       48.87       55.68      2.38 o 
   5   1   8       15.39       15.94      0.64 o 
   6   1   8       95.04       83.15      1.66 o 
   7   1   8       57.55       58.05      1.26 o 
   8   1   8       10.80       11.82      0.78 o 
   9   1   8        6.51        8.46      1.65 o 
  10   1   8        4.78        5.54      0.80 o 
  11   1   8       20.81       20.15      1.25 o 
  12   1   8       14.18       15.36      2.84 o 
 -15   2   8        0.76       -0.72      0.82 o 
 -14   2   8       19.31       21.81      1.36 o 
 -13   2   8       23.30       18.90      1.05 o 
 -12   2   8        7.13        8.31      0.75 o 
 -11   2   8      106.78       96.09      1.89 o 
 -10   2   8       29.41       18.18      0.82 o 
  -9   2   8      381.14      389.18      3.28 o 
  -8   2   8       18.17        9.83      0.52 o 
  -7   2   8      135.96      145.63      1.57 o 
  -6   2   8      304.26      431.45      3.93 o 
  -5   2   8        2.94        4.44      0.42 o 
  -4   2   8       24.25       33.55      1.06 o 
  -3   2   8        7.98        5.87      0.39 o 
  -2   2   8     1496.37     1794.84     40.62 o 
   0   2   8      545.30      559.41     11.11 o 
   1   2   8       85.73      114.38      2.38 o 
   2   2   8      147.50      152.29      2.60 o 
   3   2   8       35.57       37.12      1.14 o 
   4   2   8      520.29      508.58      5.15 o 
   5   2   8      123.51      107.97      1.96 o 
   6   2   8      180.99      179.26      2.87 o 
   7   2   8      209.27      199.31      4.04 o 
   8   2   8      157.75      158.22      2.67 o 
   9   2   8       13.98       15.28      1.04 o 
  10   2   8        5.78        8.54      1.49 o 
  11   2   8        6.48        7.94      0.98 o 
 -15   3   8       92.20      110.44      3.15 o 
 -14   3   8       61.71       60.56      2.00 o 
 -13   3   8      140.46      141.39      2.64 o 
 -12   3   8       36.58       43.91      1.47 o 
 -11   3   8        2.71        5.88      0.86 o 
 -10   3   8       23.29       27.34      1.06 o 
  -9   3   8      128.85      118.95      1.63 o 
  -8   3   8      106.84      122.92      1.48 o 
  -7   3   8      844.23      806.63      6.81 o 
  -6   3   8     2188.34     2259.54     19.54 o 
  -5   3   8        0.01        0.11      0.25 o 
  -4   3   8        0.17        3.09      0.31 o 
  -3   3   8     1539.36     1662.19     13.25 o 
  -2   3   8      112.32      140.54      2.09 o 
  -1   3   8      270.32      316.97      5.68 o 
   0   3   8     2398.76     2453.47     34.63 o 
   1   3   8     1163.52     1354.96     19.36 o 
   2   3   8      238.23      236.86      3.62 o 
   3   3   8        1.85        1.16      0.53 o 
   4   3   8       28.55       43.04      0.87 o 
   5   3   8       23.83       18.30      0.66 o 
   6   3   8      194.51      204.59      2.72 o 
   7   3   8       18.30       19.50      0.81 o 
   8   3   8        9.32        8.47      0.65 o 
   9   3   8       15.64       17.36      1.15 o 
  10   3   8       78.12       80.39      2.17 o 
  11   3   8        0.23       -0.08      0.79 o 
 -15   4   8       99.78      121.20      3.21 o 
 -14   4   8      176.92      177.66      3.14 o 
 -13   4   8       71.68       66.78      2.49 o 
 -12   4   8       27.13       25.72      1.20 o 
 -11   4   8      705.35      702.08      6.05 o 
 -10   4   8       76.35       67.68      1.47 o 
  -9   4   8       47.55       55.43      1.52 o 
  -8   4   8      476.07      454.42      4.01 o 
  -7   4   8      421.07      400.78      3.42 o 
  -6   4   8      131.94      130.56      1.77 o 
  -5   4   8      939.94      993.34      9.23 o 
  -4   4   8       56.14       45.03      0.87 o 
  -3   4   8        0.16        0.27      0.27 o 
  -2   4   8       91.38      103.67      1.36 o 
  -1   4   8      199.25      227.04      5.11 o 
   0   4   8      297.44      295.30      6.60 o 
   1   4   8       84.04       63.07      2.76 o 
   2   4   8      352.76      357.98      7.91 o 
   3   4   8       51.99       51.16      2.00 o 
   4   4   8      194.74      182.17      2.68 o 
   5   4   8      577.55      573.08      5.90 o 
   6   4   8       51.45       46.95      1.20 o 
   7   4   8      168.39      165.94      2.20 o 
   8   4   8       14.35       12.23      0.83 o 
   9   4   8       53.73       53.54      1.47 o 
  10   4   8        5.56        6.02      0.97 o 
  11   4   8        2.91        2.61      0.99 o 
 -15   5   8        0.09       -0.68      1.20 o 
 -14   5   8        4.04        4.69      1.06 o 
 -13   5   8      114.69      106.54      2.76 o 
 -12   5   8      189.10      182.55      3.51 o 
 -11   5   8        0.12        1.84      0.68 o 
 -10   5   8      253.22      263.61      3.36 o 
  -9   5   8      100.32       75.58      1.53 o 
  -8   5   8       91.91       65.07      1.39 o 
  -7   5   8       52.59       42.80      0.97 o 
  -6   5   8        8.92       15.15      0.74 o 
  -5   5   8       30.67       39.84      1.04 o 
  -4   5   8      199.36      212.49      2.29 o 
  -3   5   8        1.02       -0.10      0.26 o 
  -2   5   8      576.28      570.95      4.79 o 
  -1   5   8       60.29       50.15      1.05 o 
   0   5   8        2.98        4.69      0.59 o 
   1   5   8      168.94      172.45      3.96 o 
   2   5   8       12.79        5.58      0.88 o 
   3   5   8       23.74       12.88      0.94 o 
   4   5   8        0.00       -0.08      0.66 o 
   5   5   8       46.40       42.31      1.36 o 
   6   5   8       81.67       92.26      1.97 o 
   7   5   8       48.68       48.01      1.26 o 
   8   5   8       26.61       28.53      1.46 o 
   9   5   8       23.04       22.46      1.20 o 
  10   5   8       10.46        9.72      0.91 o 
  11   5   8        0.17       -0.39      0.91 o 
 -14   6   8       16.94       21.04      1.64 o 
 -13   6   8      143.87      152.12      4.19 o 
 -12   6   8       85.38       89.63      2.33 o 
 -11   6   8        0.00        0.47      0.73 o 
 -10   6   8       26.07       18.13      0.95 o 
  -9   6   8      110.96       87.99      1.70 o 
  -8   6   8      197.75      208.06      2.51 o 
  -7   6   8      599.43      549.68      5.52 o 
  -6   6   8       76.46       61.99      1.18 o 
  -5   6   8      211.19      194.05      2.56 o 
  -4   6   8       88.24       81.17      1.32 o 
  -3   6   8      100.26      102.42      1.56 o 
  -2   6   8      682.74      697.32      5.82 o 
  -1   6   8      644.22      654.85      5.98 o 
   0   6   8      148.67      139.34      2.65 o 
   1   6   8       83.81      108.60      2.39 o 
   2   6   8       47.70       32.13      1.43 o 
   3   6   8      149.80      130.03      2.79 o 
   4   6   8      264.73      231.64      3.60 o 
   5   6   8      285.91      250.54      3.87 o 
   6   6   8       17.61       19.12      1.05 o 
   7   6   8      132.68      138.36      2.25 o 
   8   6   8      142.60      150.81      2.74 o 
   9   6   8        0.07        0.24      0.71 o 
  10   6   8       35.67       35.78      1.84 o 
 -14   7   8        0.00       -0.18      1.02 o 
 -13   7   8       11.17       15.72      1.38 o 
 -12   7   8       51.92       59.38      2.09 o 
 -11   7   8       21.35       23.37      2.11 o 
 -10   7   8        3.27        4.49      0.72 o 
  -9   7   8       21.92       24.85      1.08 o 
  -8   7   8      178.46      176.35      2.51 o 
  -7   7   8        7.19        3.05      0.54 o 
  -6   7   8      252.47      183.51      2.35 o 
  -5   7   8      364.26      319.48      3.50 o 
  -4   7   8      385.70      453.80      4.18 o 
  -3   7   8      234.65      207.73      2.42 o 
  -2   7   8       41.23       63.87      1.26 o 
  -1   7   8      149.06      126.38      1.67 o 
   0   7   8      182.94      152.00      3.25 o 
   1   7   8        8.39        9.56      0.84 o 
   2   7   8      455.10      394.59      6.13 o 
   3   7   8      586.20      477.72      7.13 o 
   4   7   8      118.97      105.06      4.19 o 
   5   7   8       10.77        7.00      0.91 o 
   6   7   8       25.08       25.95      2.17 o 
   7   7   8       62.73       62.77      1.64 o 
   8   7   8       31.84       26.02      1.42 o 
   9   7   8        2.48        3.04      0.87 o 
  10   7   8       23.38       28.82      1.64 o 
 -13   8   8       59.60       57.02      2.56 o 
 -12   8   8      249.70      267.71      5.23 o 
 -11   8   8        8.20        9.95      1.19 o 
 -10   8   8       43.53       46.86      1.51 o 
  -9   8   8      100.24       89.76      1.69 o 
  -8   8   8       49.39       51.41      1.42 o 
  -7   8   8        3.40        1.20      0.53 o 
  -6   8   8       13.08        3.29      0.59 o 
  -5   8   8      154.81      118.52      2.12 o 
  -4   8   8      251.36      199.78      2.55 o 
  -3   8   8      323.72      291.17      3.53 o 
  -2   8   8       47.90       43.35      1.08 o 
  -1   8   8      520.69      430.81      4.05 o 
   0   8   8       63.50       47.26      2.18 o 
   1   8   8       36.95       30.33      1.39 o 
   2   8   8        8.60        4.90      0.78 o 
   3   8   8       30.24       34.88      1.83 o 
   4   8   8       23.82       19.96      1.49 o 
   5   8   8       63.65       67.26      3.03 o 
   6   8   8        0.11       -0.39      0.85 o 
   7   8   8       20.82       20.29      1.22 o 
   8   8   8        8.61        4.63      1.13 o 
   9   8   8       12.76        9.41      1.18 o 
 -12   9   8        1.43        1.92      1.45 o 
 -11   9   8        0.33        0.25      1.04 o 
 -10   9   8       68.23       73.12      1.95 o 
  -9   9   8       52.21       55.21      1.48 o 
  -8   9   8       14.21       15.20      0.99 o 
  -7   9   8       29.19       27.77      1.13 o 
  -6   9   8        1.13        1.55      0.57 o 
  -5   9   8       85.99       79.54      1.65 o 
  -4   9   8       37.66       49.68      1.27 o 
  -3   9   8       69.95       53.04      1.50 o 
  -2   9   8      131.60      104.63      1.73 o 
  -1   9   8      323.50      299.46      3.18 o 
   0   9   8       59.03       35.93      1.46 o 
   1   9   8       83.00       64.79      1.94 o 
   2   9   8       20.06       23.55      1.37 o 
   3   9   8      198.93      194.31      3.51 o 
   4   9   8       44.95       38.66      2.54 o 
   5   9   8        0.54        0.41      0.86 o 
   6   9   8        2.04        1.73      1.00 o 
   7   9   8      154.44      160.58      4.46 o 
   8   9   8       10.78        8.50      1.27 o 
   9   9   8       10.26        9.45      1.45 o 
 -12  10   8        6.87        6.30      1.55 o 
 -11  10   8      143.53      149.43      3.41 o 
 -10  10   8       86.34       81.77      2.14 o 
  -9  10   8        3.26        4.94      1.30 o 
  -8  10   8        5.98        6.10      0.82 o 
  -7  10   8        0.09        0.32      0.63 o 
  -6  10   8        7.39        6.23      0.76 o 
  -5  10   8      201.10      191.87      2.91 o 
  -4  10   8       21.40       19.89      1.25 o 
  -3  10   8       13.00       10.43      0.92 o 
  -2  10   8      305.20      287.22      3.80 o 
  -1  10   8        1.51        1.84      0.60 o 
   0  10   8       66.94       63.62      1.52 o 
   1  10   8      214.20      206.21      3.77 o 
   2  10   8      134.92      128.84      3.42 o 
   3  10   8        0.66        1.39      0.82 o 
   4  10   8      118.23      124.60      2.91 o 
   5  10   8       25.49       24.70      2.94 o 
   6  10   8        3.25        1.95      0.94 o 
   7  10   8      160.19      160.02      3.75 o 
   8  10   8       66.92       64.80      2.76 o 
 -11  11   8        3.06        1.83      1.29 o 
 -10  11   8      300.58      313.37      5.51 o 
  -9  11   8       72.15       78.11      2.49 o 
  -8  11   8        0.34       -0.03      0.77 o 
  -7  11   8        0.41       -1.37      0.68 o 
  -6  11   8       34.96       38.02      1.57 o 
  -5  11   8      317.83      314.35      3.80 o 
  -4  11   8       22.04       15.04      1.76 o 
  -3  11   8       37.16       35.95      1.60 o 
  -2  11   8       11.45        6.29      0.85 o 
  -1  11   8      339.83      331.03      4.91 o 
   0  11   8      151.90      150.15      2.91 o 
   1  11   8       43.90       37.88      2.12 o 
   2  11   8        0.00       -0.53      0.80 o 
   3  11   8        5.82        7.62      1.36 o 
   4  11   8       23.55       20.77      1.55 o 
   5  11   8      110.40      118.63      3.49 o 
   6  11   8       70.01       70.05      3.09 o 
   7  11   8       14.65       14.05      1.70 o 
 -10  12   8      128.93      137.59      5.89 o 
  -9  12   8       29.64       28.34      1.76 o 
  -8  12   8       44.83       53.41      1.83 o 
  -7  12   8      244.58      241.63      3.76 o 
  -6  12   8        1.65        1.72      0.80 o 
  -5  12   8       12.74        9.16      1.02 o 
  -4  12   8       80.77       86.21      2.48 o 
  -3  12   8       64.09       64.02      1.86 o 
  -2  12   8       88.88       86.84      2.08 o 
  -1  12   8      212.32      210.38      3.83 o 
   0  12   8       73.39       69.92      2.66 o 
   1  12   8      285.68      294.60      5.61 o 
   2  12   8       21.75       23.30      3.60 o 
   3  12   8        2.90        1.46      1.43 o 
   4  12   8      116.89      123.31      3.24 o 
   5  12   8      112.03      114.14      2.85 o 
   6  12   8        0.18        1.65      1.05 o 
  -8  13   8       27.66       27.18      2.33 o 
  -7  13   8       65.76       64.36      2.12 o 
  -6  13   8       55.00       47.85      2.09 o 
  -5  13   8        0.32       -0.99      1.04 o 
  -4  13   8       34.32       29.21      2.03 o 
  -3  13   8        3.07        3.02      0.89 o 
  -2  13   8       84.10       82.54      2.51 o 
  -1  13   8       22.90       21.65      1.65 o 
   0  13   8       61.49       48.63      2.57 o 
   1  13   8       51.34       51.41      2.60 o 
   2  13   8       14.53       12.78      2.09 o 
   3  13   8       32.98       36.24      5.22 o 
   4  13   8        3.70        4.16      1.38 o 
  -6  14   8        0.45        1.34      1.49 o 
  -5  14   8       14.81       19.21      2.12 o 
  -4  14   8        2.22        4.40      0.99 o 
  -3  14   8        7.00        7.05      1.04 o 
  -2  14   8        8.08        6.13      1.55 o 
  -1  14   8       26.74       22.31      2.47 o 
   0  14   8       82.74       90.49      3.88 o 
   1  14   8       39.21       34.97      2.36 o 
   2  14   8        1.03        0.16      1.25 o 
 -15   1   9       29.77       32.06      1.50 o 
 -14   1   9        4.37        3.38      0.80 o 
 -13   1   9        2.33        2.71      0.82 o 
 -12   1   9       11.10       10.17      0.84 o 
 -11   1   9       34.33       41.04      1.27 o 
 -10   1   9       24.36       26.85      1.04 o 
  -9   1   9      140.79      152.46      1.73 o 
  -8   1   9        0.00        0.91      0.43 o 
  -7   1   9      663.91      687.97      5.87 o 
  -6   1   9      432.13      472.03      3.98 o 
  -5   1   9      304.10      382.94      3.41 o 
  -4   1   9     2887.12     3352.03     28.25 o 
  -3   1   9      166.19      185.00      3.77 o 
  -2   1   9      413.92      489.14     10.52 o 
  -1   1   9      654.35      752.98     12.53 o 
   0   1   9     1238.69     1508.10     15.18 o 
   1   1   9     1597.96     1827.69     21.53 o 
   2   1   9       17.55        9.71      1.29 o 
   3   1   9       39.22       44.10      2.29 o 
   4   1   9       55.46       68.86      3.78 o 
   5   1   9       19.45       11.05      1.47 o 
   6   1   9       49.47       46.25      2.39 o 
   7   1   9       93.56       93.64      1.55 o 
   8   1   9       69.23       68.40      1.42 o 
   9   1   9       92.82       98.78      2.62 o 
  10   1   9        2.19        1.96      0.95 o 
  11   1   9       12.85       12.32      1.58 o 
 -15   2   9        1.51        1.84      0.86 o 
 -14   2   9       43.17       42.21      1.59 o 
 -13   2   9        9.52        7.41      0.85 o 
 -12   2   9       42.84       42.37      1.29 o 
 -11   2   9        1.15        2.54      0.56 o 
 -10   2   9        0.03       -0.18      0.46 o 
  -9   2   9      394.95      429.30      3.34 o 
  -8   2   9       68.21       85.81      1.35 o 
  -7   2   9      158.22      162.34      1.85 o 
  -6   2   9     2232.51     2297.35     18.52 o 
  -5   2   9     2395.62     2578.55     19.27 o 
  -4   2   9       75.14      101.68      1.40 o 
  -3   2   9      142.12      170.43      5.58 o 
  -2   2   9     1405.63     1634.10     31.70 o 
  -1   2   9      361.45      392.15      8.63 o 
   0   2   9       39.53       37.55      1.09 o 
   1   2   9       20.60       22.87      0.93 o 
   2   2   9      841.71      918.30      9.74 o 
   3   2   9      200.47      228.28      3.05 o 
   4   2   9       26.39       29.67      1.46 o 
   5   2   9       75.10       86.70      2.15 o 
   6   2   9      439.71      439.96      5.55 o 
   7   2   9       68.68       71.27      1.58 o 
   8   2   9        0.74        0.31      0.54 o 
   9   2   9       10.34        8.96      0.85 o 
  10   2   9      118.25      124.46      3.24 o 
  11   2   9       57.14       55.60      2.43 o 
 -15   3   9        0.03       -0.55      1.03 o 
 -14   3   9        0.18        0.67      0.78 o 
 -13   3   9       61.08       63.59      1.72 o 
 -12   3   9       12.16       11.66      0.90 o 
 -11   3   9       59.82       57.19      1.46 o 
 -10   3   9      238.69      231.08      2.66 o 
  -9   3   9       77.69       88.00      1.29 o 
  -8   3   9     1542.70     1573.86     11.44 o 
  -7   3   9      171.78      195.34      2.42 o 
  -6   3   9      351.21      398.90      5.10 o 
  -5   3   9      115.42      100.45      1.37 o 
  -4   3   9      377.82      416.86      3.85 o 
  -3   3   9      314.61      302.74      2.87 o 
  -2   3   9      710.61      758.76      9.61 o 
  -1   3   9       27.24       20.74      1.89 o 
   0   3   9      821.67      769.46     11.96 o 
   1   3   9       76.76       74.47      2.80 o 
   2   3   9      140.12      176.05      8.54 o 
   3   3   9      258.36      290.23      7.44 o 
   4   3   9       62.73       59.86      1.39 o 
   5   3   9        0.54        1.28      0.65 o 
   6   3   9       31.40       31.55      1.02 o 
   7   3   9      166.23      160.36      2.24 o 
   8   3   9      132.34      125.87      2.40 o 
   9   3   9      116.73      119.53      3.03 o 
  10   3   9       92.45       93.58      2.28 o 
  11   3   9        0.06        1.86      1.14 o 
 -15   4   9      151.43      164.37      3.64 o 
 -14   4   9        2.69        0.53      0.97 o 
 -13   4   9        4.52        3.34      0.78 o 
 -12   4   9       49.69       53.74      1.84 o 
 -11   4   9       93.62       81.76      1.84 o 
 -10   4   9        5.08        9.68      0.69 o 
  -9   4   9      115.64      127.39      1.66 o 
  -8   4   9       95.59       85.39      1.35 o 
  -7   4   9        0.01        0.25      0.40 o 
  -6   4   9       38.00       16.05      0.89 o 
  -5   4   9       14.78       33.33      1.14 o 
  -4   4   9       33.97       29.47      0.76 o 
  -3   4   9       88.29       96.39      1.41 o 
  -2   4   9        1.94       10.99      0.71 o 
  -1   4   9      350.27      388.64      6.99 o 
   0   4   9     1111.72     1162.72     17.12 o 
   1   4   9       15.93       13.19      1.09 o 
   2   4   9        1.89        0.61      0.63 o 
   3   4   9        8.34        5.05      0.57 o 
   4   4   9       75.39       98.21      2.07 o 
   5   4   9        0.02        0.41      0.43 o 
   6   4   9        1.21        0.31      0.43 o 
   7   4   9       11.50       15.23      0.83 o 
   8   4   9       75.95       74.46      1.93 o 
   9   4   9      124.29      129.57      6.08 o 
  10   4   9       19.71       20.35      1.36 o 
  11   4   9        0.02        0.38      1.15 o 
 -15   5   9       25.12       24.18      1.78 o 
 -14   5   9        0.92        0.23      0.93 o 
 -13   5   9       30.00       32.73      1.91 o 
 -12   5   9        4.70        4.64      0.91 o 
 -11   5   9      100.82       91.46      1.80 o 
 -10   5   9        1.21       -0.55      0.51 o 
  -9   5   9        7.01        3.79      0.63 o 
  -8   5   9        0.41        0.74      0.46 o 
  -7   5   9      987.17      996.14      8.81 o 
  -6   5   9      271.82      281.49      4.41 o 
  -5   5   9      720.50      693.36      6.19 o 
  -4   5   9      405.94      401.02      3.87 o 
  -3   5   9      211.82      175.99      2.43 o 
  -2   5   9       30.99       31.12      0.84 o 
  -1   5   9       84.53      108.06      2.30 o 
   0   5   9       34.64       23.55      1.16 o 
   1   5   9       27.09       30.18      1.27 o 
   2   5   9       12.95        6.10      0.93 o 
   3   5   9       71.24       46.36      2.40 o 
   4   5   9       29.44       24.72      1.22 o 
   5   5   9        0.52        0.66      0.53 o 
   6   5   9       71.66       73.71      1.62 o 
   7   5   9       38.90       33.60      1.27 o 
   8   5   9       52.46       51.45      1.78 o 
   9   5   9       63.98       61.86      2.01 o 
  10   5   9       79.06       80.91      2.52 o 
 -14   6   9       51.26       49.49      2.28 o 
 -13   6   9       78.25       92.86      2.50 o 
 -12   6   9      325.75      321.12      5.01 o 
 -11   6   9      100.94      106.03      2.04 o 
 -10   6   9       55.20       45.80      1.40 o 
  -9   6   9      596.29      553.56      5.78 o 
  -8   6   9        6.88        3.65      0.55 o 
  -7   6   9       44.11       30.17      1.01 o 
  -6   6   9       99.12       67.62      1.32 o 
  -5   6   9       58.93       65.13      1.58 o 
  -4   6   9       31.52       26.73      0.85 o 
  -3   6   9      291.47      289.59      3.14 o 
  -2   6   9      420.59      393.37      3.60 o 
  -1   6   9      899.13      881.76      8.51 o 
   0   6   9      155.81      156.00      3.03 o 
   1   6   9      312.67      299.41      4.84 o 
   2   6   9       80.30       51.51      1.74 o 
   3   6   9       36.86       38.39      1.58 o 
   4   6   9      150.34      121.72      2.76 o 
   5   6   9       29.65       23.66      1.42 o 
   6   6   9        0.34       -0.05      0.54 o 
   7   6   9        2.65        1.05      0.58 o 
   8   6   9      354.11      362.21      5.49 o 
   9   6   9       62.77       65.74      2.54 o 
  10   6   9       50.22       47.18      2.61 o 
 -14   7   9        0.05       -0.26      1.26 o 
 -13   7   9       76.53       74.51      2.53 o 
 -12   7   9        0.72       -0.29      0.86 o 
 -11   7   9       35.22       36.81      1.51 o 
 -10   7   9       21.86       19.67      0.93 o 
  -9   7   9       59.96       64.13      1.56 o 
  -8   7   9      368.64      347.46      3.70 o 
  -7   7   9      730.24      684.53      7.35 o 
  -6   7   9     1163.87      989.70     10.91 o 
  -5   7   9        0.85        1.83      0.50 o 
  -4   7   9      377.94      325.02      3.24 o 
  -3   7   9       47.21       43.05      1.14 o 
  -2   7   9      852.95      872.25      7.18 o 
  -1   7   9       72.94       51.83      1.36 o 
   0   7   9      170.62      193.12      3.17 o 
   1   7   9      473.93      502.46      6.22 o 
   2   7   9      750.98      645.00      9.04 o 
   3   7   9       17.13       10.75      1.09 o 
   4   7   9        1.76        0.61      0.73 o 
   5   7   9       42.66       34.05      1.81 o 
   6   7   9       77.76       61.95      1.96 o 
   7   7   9      264.50      265.59      3.84 o 
   8   7   9       15.17       17.92      1.33 o 
   9   7   9       13.16       14.22      1.35 o 
  10   7   9       66.73       64.87      2.74 o 
 -13   8   9       13.55       17.00      1.88 o 
 -12   8   9      158.29      158.97      3.87 o 
 -11   8   9       10.45       10.65      0.99 o 
 -10   8   9        4.03        3.99      0.80 o 
  -9   8   9        9.77        7.78      0.85 o 
  -8   8   9      323.10      308.25      4.25 o 
  -7   8   9        0.52        2.21      0.62 o 
  -6   8   9      209.92      190.30      2.79 o 
  -5   8   9        1.20        0.51      0.50 o 
  -4   8   9      697.14      615.22      5.80 o 
  -3   8   9      575.44      606.63      5.86 o 
  -2   8   9       71.35       91.12      1.50 o 
  -1   8   9        0.23        0.17      0.44 o 
   0   8   9      755.94      673.05      8.08 o 
   1   8   9      229.70      198.51      3.37 o 
   2   8   9        0.11        0.12      0.65 o 
   3   8   9       52.71       33.45      3.48 o 
   4   8   9        5.68        7.93      1.69 o 
   5   8   9       13.83        9.24      1.22 o 
   6   8   9       12.89       13.53      1.45 o 
   7   8   9       38.66       36.32      1.60 o 
   8   8   9       50.66       52.97      2.11 o 
   9   8   9       34.41       36.48      2.08 o 
 -13   9   9        6.37        4.99      1.52 o 
 -12   9   9      134.15      144.66      6.21 o 
 -11   9   9       39.34       44.70      2.01 o 
 -10   9   9        3.29        1.88      0.83 o 
  -9   9   9      128.34      127.05      2.33 o 
  -8   9   9        0.20       -0.04      0.78 o 
  -7   9   9        9.22        9.37      0.81 o 
  -6   9   9       29.30       27.93      1.14 o 
  -5   9   9        2.88        3.10      0.61 o 
  -4   9   9      277.04      234.44      3.36 o 
  -3   9   9       61.74       55.42      1.52 o 
  -2   9   9      512.10      511.88      4.84 o 
  -1   9   9       79.99       63.10      1.92 o 
   0   9   9        9.57        4.37      0.83 o 
   1   9   9        1.46        1.37      0.69 o 
   2   9   9       23.58       22.81      1.37 o 
   3   9   9        5.29        7.33      1.15 o 
   4   9   9       21.36       21.20      1.65 o 
   5   9   9        8.45        9.70      1.49 o 
   6   9   9       11.09        8.69      1.35 o 
   7   9   9       46.53       42.52      1.80 o 
   8   9   9        8.77       10.97      1.44 o 
 -12  10   9        6.24        5.21      2.32 o 
 -11  10   9      118.30      110.19      3.31 o 
 -10  10   9       70.63       71.10      2.46 o 
  -9  10   9       47.53       49.35      2.01 o 
  -8  10   9        0.22       -0.13      0.66 o 
  -7  10   9       17.25       17.48      1.01 o 
  -6  10   9       39.64       37.95      1.40 o 
  -5  10   9       30.51       25.25      1.27 o 
  -4  10   9      294.15      262.03      3.71 o 
  -3  10   9       62.12       46.15      1.51 o 
  -2  10   9      444.89      387.39      4.63 o 
  -1  10   9       84.30       77.06      1.72 o 
   0  10   9      155.82      147.16      3.14 o 
   1  10   9        1.71        0.32      0.76 o 
   2  10   9       43.37       45.74      1.86 o 
   3  10   9       81.23       82.26      3.34 o 
   4  10   9        0.95        1.06      0.98 o 
   5  10   9        1.41        1.21      1.04 o 
   6  10   9       76.12       78.43      2.54 o 
   7  10   9       44.13       43.34      2.74 o 
 -11  11   9      179.88      190.79      5.42 o 
 -10  11   9       96.57       92.27      3.86 o 
  -9  11   9        2.16        0.56      0.78 o 
  -8  11   9       19.34       16.04      1.18 o 
  -7  11   9       52.50       53.06      1.73 o 
  -6  11   9       20.18       22.65      1.12 o 
  -5  11   9       46.59       44.50      1.78 o 
  -4  11   9       40.92       40.31      1.68 o 
  -3  11   9       30.01       28.58      1.48 o 
  -2  11   9       98.20      100.41      2.53 o 
  -1  11   9      409.17      410.28      5.67 o 
   0  11   9        9.73       12.52      1.39 o 
   1  11   9      120.90      123.14      3.01 o 
   2  11   9        0.71        0.72      0.88 o 
   3  11   9       32.48       29.68      1.77 o 
   4  11   9      146.34      141.52      4.47 o 
   5  11   9       13.10       10.63      1.58 o 
   6  11   9        0.03       -0.39      1.47 o 
 -10  12   9       13.94       17.16      1.65 o 
  -9  12   9       80.07       81.00      2.72 o 
  -8  12   9       97.01      105.76      2.43 o 
  -7  12   9        0.21       -0.07      0.79 o 
  -6  12   9       57.89       49.44      1.73 o 
  -5  12   9      271.93      277.74      4.10 o 
  -4  12   9        0.00        0.25      0.77 o 
  -3  12   9       40.32       40.78      1.75 o 
  -2  12   9       15.49       15.07      1.34 o 
  -1  12   9      161.34      170.22      3.33 o 
   0  12   9       79.65       82.22      4.88 o 
   1  12   9       59.05       59.54      3.13 o 
   2  12   9      109.13      109.97      4.12 o 
   3  12   9       29.39       31.32      2.17 o 
   4  12   9       63.20       64.76      2.48 o 
   5  12   9       19.78       20.67      1.54 o 
  -8  13   9        3.56        3.55      1.50 o 
  -7  13   9        7.81        8.17      1.29 o 
  -6  13   9       10.36        7.85      1.87 o 
  -5  13   9        7.34        5.06      0.97 o 
  -4  13   9        7.34        5.85      0.99 o 
  -3  13   9        7.24        9.45      1.05 o 
  -2  13   9       37.40       34.94      1.85 o 
  -1  13   9      128.95      124.25      3.64 o 
   0  13   9       19.60       20.88      1.86 o 
   1  13   9       33.72       30.47      2.72 o 
   2  13   9        8.36        8.11      2.04 o 
   3  13   9       16.41       20.07      2.56 o 
   4  13   9        0.01       -2.07      1.38 o 
  -6  14   9        3.99        4.66      1.62 o 
  -5  14   9        1.89        2.03      1.46 o 
  -4  14   9       10.58       11.09      1.28 o 
  -3  14   9        3.35        2.41      1.10 o 
  -2  14   9       36.13       32.24      1.86 o 
  -1  14   9       10.71        9.53      1.94 o 
   0  14   9       47.98       55.01      3.29 o 
   1  14   9        3.96        1.96      1.33 o 
 -15   0  10       53.73       50.15      3.50 o 
 -14   0  10       39.71       38.01      2.24 o 
 -13   0  10      178.72      160.37      4.36 o 
 -12   0  10      125.79      132.88      3.27 o 
 -11   0  10       85.50       93.72      2.64 o 
 -10   0  10       91.23       85.24      1.87 o 
  -9   0  10        0.46        0.30      0.56 o 
  -8   0  10       17.81       17.64      1.15 o 
  -7   0  10       23.48        8.70      1.00 o 
  -6   0  10      153.23      146.07      2.12 o 
  -5   0  10       26.80       51.27      1.59 o 
  -4   0  10        0.89        0.51      0.49 o 
  -3   0  10     4359.48     5019.00     94.05 o 
  -1   0  10      130.07      180.96      4.47 o 
   0   0  10      107.78      111.52      2.33 o 
   1   0  10      253.33      242.40      7.74 o 
   2   0  10      343.42      341.06     10.01 o 
   3   0  10        2.74        2.61      1.31 o 
   4   0  10       39.18       43.01      3.24 o 
   5   0  10      678.36      653.49     17.55 o 
   6   0  10      263.17      233.72      8.85 o 
   7   0  10      430.27      451.12      7.96 o 
   8   0  10       11.08        8.79      1.25 o 
   9   0  10       28.49       32.18      2.50 o 
  10   0  10      146.18      158.70      5.67 o 
  11   0  10       99.01      124.35      5.32 o 
 -15   1  10      189.98      196.88      3.35 o 
 -14   1  10        0.93        1.51      0.74 o 
 -13   1  10       36.97       38.74      1.34 o 
 -12   1  10      280.23      250.32      2.96 o 
 -11   1  10       60.65       61.87      1.38 o 
 -10   1  10        0.41        2.54      0.42 o 
  -9   1  10      608.33      650.57      5.31 o 
  -8   1  10      724.01      713.21      4.93 o 
  -7   1  10      489.32      529.69      5.79 o 
  -6   1  10      273.97      251.85      3.25 o 
  -5   1  10      131.23      149.89      1.84 o 
  -4   1  10       81.58       73.61      1.10 o 
  -3   1  10       27.40       33.21      1.43 o 
  -1   1  10     1259.01     1457.71     16.89 o 
   0   1  10       58.31       44.41      0.96 o 
   1   1  10     1307.58     1261.61     15.55 o 
   2   1  10       91.08       96.05      3.15 o 
   3   1  10      317.32      349.73      9.01 o 
   4   1  10       52.39       48.24      2.44 o 
   5   1  10      119.67       99.74      3.66 o 
   6   1  10        0.00        0.69      0.64 o 
   7   1  10       89.93       94.69      3.02 o 
   8   1  10        1.01        1.42      0.90 o 
   9   1  10        5.54        4.72      0.95 o 
  10   1  10        1.41        1.32      1.14 o 
  11   1  10        1.20        1.74      1.18 o 
 -15   2  10      418.61      429.95      5.86 o 
 -14   2  10        1.09        0.19      0.83 o 
 -13   2  10      168.09      175.19      2.74 o 
 -12   2  10      116.64      103.45      1.84 o 
 -11   2  10       87.10       82.31      1.68 o 
 -10   2  10      124.33      137.93      1.69 o 
  -9   2  10      240.23      221.84      2.26 o 
  -8   2  10       91.46       87.44      1.27 o 
  -7   2  10       45.70       40.79      1.74 o 
  -6   2  10        1.34        3.63      0.41 o 
  -5   2  10     2204.87     2396.93     18.80 o 
  -4   2  10       45.69       74.11      1.15 o 
  -3   2  10      107.65      103.11      4.20 o 
  -2   2  10       36.07       59.04      2.55 o 
  -1   2  10      119.73       94.21      3.08 o 
   0   2  10       47.18       59.78      1.11 o 
   1   2  10     1295.17     1366.51     16.69 o 
   2   2  10      197.89      249.42      4.45 o 
   3   2  10        1.76        1.31      0.47 o 
   4   2  10      157.94      188.76      5.26 o 
   5   2  10      186.39      174.77      5.36 o 
   6   2  10      135.71      143.13      3.31 o 
   7   2  10       16.51       15.82      0.93 o 
   8   2  10      163.06      167.46      6.23 o 
   9   2  10       34.68       39.32      2.58 o 
  10   2  10        1.02       -0.93      0.85 o 
  11   2  10       94.39       96.91      3.35 o 
 -15   3  10      342.37      354.60      5.60 o 
 -14   3  10        9.82        6.67      0.99 o 
 -13   3  10       71.20       73.96      1.99 o 
 -12   3  10       45.41       40.54      1.39 o 
 -11   3  10      324.72      316.01      3.68 o 
 -10   3  10      352.99      332.71      3.28 o 
  -9   3  10      228.60      251.66      2.86 o 
  -8   3  10       22.70       30.41      1.37 o 
  -7   3  10       74.48       77.73      1.62 o 
  -6   3  10      436.24      436.33      4.03 o 
  -5   3  10       98.53      155.80      1.94 o 
  -4   3  10        0.03        0.24      0.31 o 
  -3   3  10      826.97      767.10      8.10 o 
  -2   3  10        0.01        0.18      0.46 o 
  -1   3  10      654.09      667.20      8.59 o 
   0   3  10      131.20      132.71      3.84 o 
   1   3  10       44.91       57.78      1.51 o 
   2   3  10       48.75       63.80      2.38 o 
   3   3  10       12.20       18.20      0.82 o 
   4   3  10      886.57      864.81     14.76 o 
   5   3  10      366.52      385.50     10.10 o 
   6   3  10        4.58        5.30      1.08 o 
   7   3  10        2.97        4.18      0.57 o 
   8   3  10        5.19        5.64      0.88 o 
   9   3  10       78.37       71.58      2.95 o 
  10   3  10       87.75       88.93      2.79 o 
 -15   4  10       23.53       24.80      1.99 o 
 -14   4  10        4.78        5.58      1.15 o 
 -13   4  10       55.40       52.17      1.97 o 
 -12   4  10      120.45      118.95      2.50 o 
 -11   4  10      118.51      116.84      2.40 o 
 -10   4  10       32.62       39.07      1.30 o 
  -9   4  10      148.24      138.93      2.00 o 
  -8   4  10       99.47       87.79      1.64 o 
  -7   4  10       18.95       19.66      0.77 o 
  -6   4  10     1128.70     1121.83      9.69 o 
  -5   4  10       19.49       26.32      0.84 o 
  -4   4  10        1.92        2.15      0.37 o 
  -3   4  10        0.15        2.23      0.30 o 
  -2   4  10        0.16        0.29      0.41 o 
  -1   4  10      211.58      282.91      7.43 o 
   0   4  10        3.38       -0.68      0.60 o 
   1   4  10      283.26      273.77      6.66 o 
   2   4  10       69.45       80.57      2.01 o 
   3   4  10     1070.99     1051.63     12.80 o 
   4   4  10      312.32      317.67      3.93 o 
   5   4  10       64.63       66.98      1.40 o 
   6   4  10      156.68      147.57      2.89 o 
   7   4  10      613.47      610.18      8.47 o 
   8   4  10       52.47       45.42      1.84 o 
   9   4  10       30.79       25.59      1.69 o 
  10   4  10       28.39       25.69      1.97 o 
 -15   5  10       93.53      100.25      3.23 o 
 -14   5  10       10.96        8.43      1.30 o 
 -13   5  10      170.31      160.58      3.18 o 
 -12   5  10        0.78        1.85      0.82 o 
 -11   5  10      247.95      242.08      3.88 o 
 -10   5  10        0.83        0.40      0.56 o 
  -9   5  10        1.78        1.86      0.52 o 
  -8   5  10      140.26      130.60      1.94 o 
  -7   5  10        7.93        9.00      1.07 o 
  -6   5  10      359.21      362.63      4.26 o 
  -5   5  10      510.21      524.86      4.95 o 
  -4   5  10       92.88       96.39      1.54 o 
  -3   5  10       44.37       39.88      0.91 o 
  -2   5  10       45.85       34.59      0.97 o 
  -1   5  10       19.94       25.10      1.72 o 
   0   5  10       16.18       16.50      1.48 o 
   1   5  10       20.04       19.81      1.17 o 
   2   5  10       69.37       58.82      1.75 o 
   3   5  10        2.18        3.29      0.66 o 
   4   5  10      456.95      394.80      7.34 o 
   5   5  10      483.67      454.22      5.65 o 
   6   5  10      132.23      132.50      2.55 o 
   7   5  10       16.28       14.02      1.40 o 
   8   5  10       26.48       21.17      1.51 o 
   9   5  10       24.79       20.90      1.73 o 
  10   5  10        2.11        1.33      1.17 o 
 -14   6  10       30.36       30.82      2.31 o 
 -13   6  10        0.22        0.13      1.07 o 
 -12   6  10      191.19      177.94      3.77 o 
 -11   6  10        4.69        5.70      0.90 o 
 -10   6  10      197.90      197.05      2.93 o 
  -9   6  10       21.12       14.18      0.84 o 
  -8   6  10       32.60       48.19      2.37 o 
  -7   6  10      274.90      298.69      3.69 o 
  -6   6  10        9.27       16.35      0.82 o 
  -5   6  10      236.40      253.31      2.71 o 
  -4   6  10        1.11        1.07      0.43 o 
  -3   6  10      290.55      285.11      3.07 o 
  -2   6  10        6.86        8.13      0.56 o 
  -1   6  10        0.00        1.48      1.15 o 
   0   6  10       62.13       62.46      1.60 o 
   1   6  10        0.97       -0.31      0.56 o 
   2   6  10        1.92        3.23      0.72 o 
   3   6  10       87.56       82.33      3.29 o 
   4   6  10       83.05       80.44      2.26 o 
   5   6  10      155.83      143.21      3.18 o 
   6   6  10        0.34        1.04      0.66 o 
   7   6  10       59.25       60.22      1.81 o 
   8   6  10        0.30        1.00      0.67 o 
   9   6  10       43.99       45.21      2.42 o 
  10   6  10       10.62        8.79      1.55 o 
 -14   7  10       23.70       24.38      2.16 o 
 -13   7  10        0.29        0.18      1.07 o 
 -12   7  10       13.67       11.50      1.69 o 
 -11   7  10        0.01        0.77      0.71 o 
 -10   7  10      218.23      212.90      3.16 o 
  -9   7  10      132.49      111.31      2.43 o 
  -8   7  10        0.31        1.89      0.61 o 
  -7   7  10      464.39      452.02      5.07 o 
  -6   7  10        4.14       12.50      0.78 o 
  -5   7  10        0.49       -0.08      0.45 o 
  -4   7  10      109.16       84.28      1.61 o 
  -3   7  10        2.54        2.59      0.49 o 
  -2   7  10       64.95       63.18      1.35 o 
  -1   7  10      106.11      114.83      2.38 o 
   0   7  10      242.69      188.18      3.17 o 
   1   7  10        1.65        0.54      0.68 o 
   2   7  10       48.24       41.48      1.79 o 
   3   7  10      165.95      133.19      3.52 o 
   4   7  10       28.38       27.01      2.66 o 
   5   7  10      254.18      231.47      5.10 o 
   6   7  10       36.98       37.02      1.87 o 
   7   7  10       42.03       34.97      1.44 o 
   8   7  10        7.25        4.47      0.91 o 
   9   7  10        7.47       10.08      2.93 o 
 -13   8  10       42.06       44.46      3.24 o 
 -12   8  10       28.77       30.03      1.80 o 
 -11   8  10      144.17      152.85      3.59 o 
 -10   8  10        4.27        4.89      0.77 o 
  -9   8  10       20.14       19.00      1.19 o 
  -8   8  10       11.04        7.76      0.80 o 
  -7   8  10       22.19       19.98      1.05 o 
  -6   8  10       19.64       22.52      1.07 o 
  -5   8  10        2.71        2.70      0.59 o 
  -4   8  10       24.47       14.09      0.91 o 
  -3   8  10      174.18      149.72      2.77 o 
  -2   8  10       71.88       62.47      1.42 o 
  -1   8  10      125.85       98.20      2.32 o 
   0   8  10      130.11       99.68      2.33 o 
   1   8  10       18.09       18.33      1.18 o 
   2   8  10      111.73       94.23      4.22 o 
   3   8  10       89.59       84.47      3.48 o 
   4   8  10        1.41        1.25      0.85 o 
   5   8  10        1.02        0.14      0.84 o 
   6   8  10        0.03       -0.22      0.77 o 
   7   8  10        1.03        0.30      0.71 o 
   8   8  10      123.08      125.44      3.25 o 
 -12   9  10       50.61       50.67      2.40 o 
 -11   9  10       25.08       28.71      2.42 o 
 -10   9  10        2.66        3.27      0.78 o 
  -9   9  10      271.84      279.39      4.08 o 
  -8   9  10       12.30       12.20      0.91 o 
  -7   9  10        1.29       -0.15      0.58 o 
  -6   9  10       42.29       39.93      1.30 o 
  -5   9  10      187.26      160.40      2.74 o 
  -4   9  10       34.87       47.15      1.48 o 
  -3   9  10      138.52      153.95      2.49 o 
  -2   9  10      546.19      493.78      6.82 o 
  -1   9  10       23.30       19.14      1.31 o 
   0   9  10        0.82        0.77      0.70 o 
   1   9  10       45.81       35.64      1.99 o 
   2   9  10       39.80       36.31      3.92 o 
   3   9  10       52.72       49.42      2.20 o 
   4   9  10        0.04        1.34      1.18 o 
   5   9  10       11.87       11.50      1.40 o 
   6   9  10      535.10      557.68      9.05 o 
   7   9  10        1.15        0.07      0.82 o 
   8   9  10       17.37       14.57      1.56 o 
 -12  10  10      117.19      119.47      3.70 o 
 -11  10  10      204.80      210.86      3.72 o 
 -10  10  10       21.40       17.20      1.35 o 
  -9  10  10      152.11      151.50      2.66 o 
  -8  10  10       16.57       19.27      1.49 o 
  -7  10  10        9.62       16.02      1.00 o 
  -6  10  10       51.12       51.49      1.54 o 
  -5  10  10        4.38        4.75      0.90 o 
  -4  10  10      455.83      478.69      5.63 o 
  -3  10  10        0.74        1.05      0.67 o 
  -2  10  10      304.09      295.14      5.53 o 
  -1  10  10       43.66       39.11      1.77 o 
   0  10  10      355.82      357.86      5.47 o 
   1  10  10       58.00       54.72      2.00 o 
   2  10  10       44.01       53.14      2.13 o 
   3  10  10       22.37       17.08      1.65 o 
   4  10  10       14.78       15.86      3.52 o 
   5  10  10       19.42       16.21      1.74 o 
   6  10  10       65.94       65.05      2.92 o 
   7  10  10       17.21       12.69      1.38 o 
 -11  11  10       61.76       62.93      3.24 o 
 -10  11  10       47.49       45.95      1.94 o 
  -9  11  10       13.99       15.16      1.20 o 
  -8  11  10      342.55      368.16      4.89 o 
  -7  11  10       13.99       15.59      1.07 o 
  -6  11  10        0.96        0.39      0.83 o 
  -5  11  10       12.71       12.32      1.16 o 
  -4  11  10        1.40        1.39      0.81 o 
  -3  11  10        2.66        1.79      0.73 o 
  -2  11  10       32.67       37.79      1.71 o 
  -1  11  10       11.64       12.02      1.41 o 
   0  11  10      132.82      128.62      3.50 o 
   1  11  10      195.05      194.71      4.74 o 
   2  11  10       50.54       56.90      2.46 o 
   3  11  10      231.55      237.44      4.46 o 
   4  11  10        0.19       -0.42      1.05 o 
   5  11  10       49.04       46.95      2.74 o 
   6  11  10        6.88        6.56      1.39 o 
  -9  12  10      130.60      153.07      4.22 o 
  -8  12  10        0.18       -1.54      0.77 o 
  -7  12  10        7.64        5.97      1.16 o 
  -6  12  10        0.53        0.36      0.82 o 
  -5  12  10        1.02        3.05      1.02 o 
  -4  12  10        1.74        0.95      0.85 o 
  -3  12  10        2.18        2.43      1.08 o 
  -2  12  10       54.89       53.85      2.03 o 
  -1  12  10       11.47       12.11      1.51 o 
   0  12  10       31.83       30.91      2.63 o 
   1  12  10       41.86       46.03      3.07 o 
   2  12  10        7.39        5.99      1.66 o 
   3  12  10        1.57        0.11      0.99 o 
   4  12  10       16.93       18.27      1.66 o 
   5  12  10       27.49       26.95      2.35 o 
  -8  13  10       17.66       22.38      3.99 o 
  -7  13  10        4.89        5.46      1.63 o 
  -6  13  10        1.70        1.18      1.02 o 
  -5  13  10       32.59       36.58      1.67 o 
  -4  13  10        0.01       -1.54      0.77 o 
  -3  13  10        4.14        4.22      1.10 o 
  -2  13  10       34.66       38.90      2.82 o 
  -1  13  10       49.57       53.08      5.50 o 
   0  13  10      198.66      193.31      4.63 o 
   1  13  10       17.51       19.30      2.90 o 
   2  13  10        4.21        5.45      2.09 o 
   3  13  10       72.19       74.55      3.66 o 
  -5  14  10        5.52        5.71      1.61 o 
  -4  14  10        0.12       -0.33      1.20 o 
  -3  14  10       12.17       12.25      1.40 o 
  -2  14  10      202.57      210.45      8.19 o 
  -1  14  10        0.56       -1.31      1.46 o 
   0  14  10       17.34       18.65      3.66 o 
 -15   1  11       73.15       66.55      2.14 o 
 -14   1  11      134.19      151.50      2.71 o 
 -13   1  11      472.03      490.35      6.09 o 
 -12   1  11      328.53      323.95      3.50 o 
 -11   1  11       82.56       81.27      1.39 o 
 -10   1  11     3241.61     3247.04     19.43 o 
  -9   1  11      501.69      499.19      4.18 o 
  -8   1  11      751.42      736.27      7.32 o 
  -7   1  11        1.21        0.61      0.53 o 
  -6   1  11        0.91        2.89      0.65 o 
  -5   1  11      125.37      147.74      1.66 o 
  -4   1  11       50.13       46.71      1.21 o 
  -3   1  11      341.16      384.29      6.57 o 
  -1   1  11      118.00       89.77      1.95 o 
   0   1  11      621.59      661.49      7.26 o 
   1   1  11      131.93      120.18      2.24 o 
   2   1  11        0.13        2.54      0.92 o 
   3   1  11       35.34       27.36      2.39 o 
   4   1  11       77.56       84.60      3.31 o 
   5   1  11       17.92       17.82      2.41 o 
   6   1  11      187.82      184.80      5.04 o 
   7   1  11      242.97      240.21      4.51 o 
   8   1  11       28.11       29.30      1.66 o 
   9   1  11        1.08        0.75      0.81 o 
  10   1  11       14.89       15.77      1.53 o 
 -15   2  11      596.44      619.26      8.17 o 
 -14   2  11        0.10        1.34      0.89 o 
 -13   2  11        1.96       -0.37      0.72 o 
 -12   2  11      149.95      144.70      3.14 o 
 -11   2  11       44.00       46.93      1.25 o 
 -10   2  11        0.74       -0.10      0.63 o 
  -9   2  11      177.55      178.00      2.18 o 
  -8   2  11     1899.25     1810.42     13.10 o 
  -7   2  11      179.63      163.98      2.89 o 
  -6   2  11      359.84      344.62      3.53 o 
  -5   2  11     1463.74     1490.34     11.21 o 
  -4   2  11        2.90       14.32      0.71 o 
  -3   2  11       76.11       75.62      2.32 o 
  -2   2  11      145.81      151.65      4.56 o 
  -1   2  11     1535.60     1422.38     27.79 o 
   0   2  11      618.97      647.28      9.29 o 
   1   2  11       30.45       31.31      1.86 o 
   2   2  11     1189.10     1217.43     15.15 o 
   3   2  11       40.91       34.43      1.25 o 
   4   2  11       63.80       49.14      1.54 o 
   5   2  11      131.23      117.65      3.92 o 
   6   2  11       13.48       10.87      1.19 o 
   7   2  11        0.51       -1.44      0.80 o 
   8   2  11       16.65       17.50      1.88 o 
   9   2  11      107.54      109.33      3.15 o 
  10   2  11        5.50        4.52      1.11 o 
 -15   3  11      158.86      160.33      5.52 o 
 -14   3  11       57.71       55.23      2.06 o 
 -13   3  11      147.61      150.81      2.89 o 
 -12   3  11      297.60      301.17      4.10 o 
 -11   3  11       66.26       68.58      1.52 o 
 -10   3  11        2.23        1.13      0.50 o 
  -9   3  11      252.13      256.96      2.95 o 
  -8   3  11      609.94      599.13      6.29 o 
  -7   3  11      326.35      301.93      6.79 o 
  -6   3  11        2.67        3.02      0.45 o 
  -5   3  11      390.47      363.38      4.03 o 
  -4   3  11        8.07        5.43      0.40 o 
  -3   3  11      134.37      145.41      2.69 o 
  -2   3  11      641.10      656.34     30.75 o 
  -1   3  11      112.30      142.28      9.42 o 
   0   3  11       63.93       78.63      2.85 o 
   1   3  11      207.17      257.72      8.54 o 
   2   3  11      284.34      280.01      3.76 o 
   3   3  11       65.38       41.98      3.05 o 
   4   3  11      526.93      506.74     14.86 o 
   5   3  11        7.43        6.60      1.04 o 
   6   3  11        9.25        8.66      2.23 o 
   7   3  11      104.06      102.45      2.29 o 
   8   3  11      113.81      116.43      2.71 o 
   9   3  11       27.37       35.74      2.55 o 
  10   3  11       85.10       80.01      2.88 o 
 -15   4  11        8.53        9.90      1.53 o 
 -14   4  11       19.74       23.39      1.85 o 
 -13   4  11       11.21        9.62      1.64 o 
 -12   4  11        7.42        7.07      1.14 o 
 -11   4  11      297.35      281.75      3.63 o 
 -10   4  11        1.89        0.28      0.48 o 
  -9   4  11      196.14      181.88      2.54 o 
  -8   4  11       83.08       78.30      1.65 o 
  -7   4  11       10.23       11.86      0.72 o 
  -6   4  11       21.28       18.50      0.79 o 
  -5   4  11       13.60       11.10      0.57 o 
  -4   4  11      175.43      172.40      1.88 o 
  -3   4  11      172.45      154.09      2.06 o 
  -2   4  11       93.89      100.41      2.55 o 
  -1   4  11     1028.90     1091.87     27.57 o 
   0   4  11        1.06        0.80      0.71 o 
   1   4  11      131.77      120.96      3.81 o 
   2   4  11        1.98        1.61      0.71 o 
   3   4  11       59.12       64.57      1.66 o 
   4   4  11        0.10        0.12      0.38 o 
   5   4  11       38.56       37.26      1.35 o 
   6   4  11       18.78       18.33      1.11 o 
   7   4  11        2.19        3.87      0.82 o 
   8   4  11      421.87      445.08      9.29 o 
   9   4  11       83.31       87.41      2.66 o 
  10   4  11       18.17       20.37      1.88 o 
 -15   5  11       44.69       39.75      2.60 o 
 -14   5  11       39.11       40.27      3.41 o 
 -13   5  11      106.24      103.77      3.06 o 
 -12   5  11       48.86       48.98      2.11 o 
 -11   5  11       23.33       21.87      1.22 o 
 -10   5  11       43.74       35.24      1.22 o 
  -9   5  11       16.03       14.42      1.02 o 
  -8   5  11        0.04        0.47      0.52 o 
  -7   5  11      128.35      131.69      2.47 o 
  -6   5  11       26.02       22.12      0.83 o 
  -5   5  11       12.98       12.06      0.58 o 
  -4   5  11       16.08       15.91      0.86 o 
  -3   5  11        9.80        6.10      0.54 o 
  -2   5  11      501.41      455.21      5.65 o 
  -1   5  11      996.76      993.70     15.82 o 
   0   5  11        0.47        2.52      0.74 o 
   1   5  11      219.93      211.09      3.76 o 
   2   5  11        9.53        5.56      0.77 o 
   3   5  11      129.63      117.55      2.57 o 
   4   5  11      221.50      203.46      3.65 o 
   5   5  11       32.68       27.30      1.11 o 
   6   5  11       37.46       40.52      1.67 o 
   7   5  11      149.85      142.64      3.23 o 
   8   5  11       23.78       27.51      1.74 o 
   9   5  11        1.63        1.54      0.97 o 
 -14   6  11       72.39       75.04      3.13 o 
 -13   6  11       44.44       46.38      2.08 o 
 -12   6  11       43.10       41.32      1.88 o 
 -11   6  11       63.92       62.96      2.38 o 
 -10   6  11        4.60        2.72      0.80 o 
  -9   6  11       16.92       13.19      0.90 o 
  -8   6  11      118.25      106.59      2.58 o 
  -7   6  11       20.10       22.30      1.02 o 
  -6   6  11      205.45      181.48      3.63 o 
  -5   6  11     2031.85     1935.45     14.60 o 
  -4   6  11       95.23       87.97      1.55 o 
  -3   6  11      178.84      174.16      3.18 o 
  -2   6  11       33.24       27.08      1.30 o 
  -1   6  11      152.30      156.07      2.75 o 
   0   6  11        2.09        1.46      0.69 o 
   1   6  11       14.53       11.99      1.08 o 
   2   6  11      222.58      176.35      3.51 o 
   3   6  11       15.63        9.51      1.02 o 
   4   6  11        2.59        7.20      1.51 o 
   5   6  11      207.86      193.90      3.22 o 
   6   6  11      124.88      133.04      2.60 o 
   7   6  11        2.07        1.56      0.89 o 
   8   6  11       42.18       34.64      1.95 o 
   9   6  11       54.30       54.33      2.60 o 
 -14   7  11        0.17        0.70      1.43 o 
 -13   7  11      230.47      231.71      4.31 o 
 -12   7  11       63.17       63.80      1.89 o 
 -11   7  11        2.44        1.77      0.91 o 
 -10   7  11        1.56        1.87      0.78 o 
  -9   7  11       43.16       40.63      1.38 o 
  -8   7  11       56.85       60.56      1.56 o 
  -7   7  11     1121.87     1086.34     10.44 o 
  -6   7  11      106.16       89.19      1.63 o 
  -5   7  11        0.81        0.06      0.50 o 
  -4   7  11     1397.12     1437.85     12.17 o 
  -3   7  11      152.71      159.89      2.48 o 
  -2   7  11      127.20      134.65      2.12 o 
  -1   7  11      514.83      494.99      6.34 o 
   0   7  11        2.13        0.27      0.67 o 
   1   7  11       75.81       69.62      2.24 o 
   2   7  11        3.10        0.45      0.71 o 
   3   7  11       77.95       72.18      3.13 o 
   4   7  11       65.99       65.64      2.24 o 
   5   7  11      164.17      158.14      4.41 o 
   6   7  11      362.76      382.32      5.47 o 
   7   7  11        5.97        5.07      1.45 o 
   8   7  11        2.82        1.89      1.13 o 
   9   7  11      110.45      103.39      3.66 o 
 -13   8  11       16.96       18.84      1.84 o 
 -12   8  11      152.80      152.55      3.62 o 
 -11   8  11       87.86       92.45      2.34 o 
 -10   8  11        7.42        3.90      0.92 o 
  -9   8  11      413.67      426.62      5.01 o 
  -8   8  11      172.07      158.41      2.63 o 
  -7   8  11      517.10      501.29      5.59 o 
  -6   8  11      204.43      197.23      2.66 o 
  -5   8  11        5.07        3.91      0.70 o 
  -4   8  11      103.72       98.75      1.89 o 
  -3   8  11       42.93       41.81      1.35 o 
  -2   8  11      190.12      186.03      2.78 o 
  -1   8  11        0.09        1.30      0.81 o 
   0   8  11      112.82      126.64      2.68 o 
   1   8  11       74.31       75.13      3.50 o 
   2   8  11       20.15       16.13      1.40 o 
   3   8  11       42.00       37.59      2.62 o 
   4   8  11        2.26        1.96      1.13 o 
   5   8  11       84.16       93.58      4.05 o 
   6   8  11       23.40       26.14      1.56 o 
   7   8  11       11.15       11.18      1.43 o 
   8   8  11       16.31       16.24      1.42 o 
 -12   9  11      168.57      161.66      3.81 o 
 -11   9  11        0.04        2.15      0.94 o 
 -10   9  11      403.47      420.87      4.99 o 
  -9   9  11       31.32       31.53      1.62 o 
  -8   9  11        0.15       -0.60      0.62 o 
  -7   9  11        0.52       -0.30      0.73 o 
  -6   9  11        1.96        1.77      0.79 o 
  -5   9  11      288.15      265.47      3.70 o 
  -4   9  11      468.99      443.23      5.18 o 
  -3   9  11      205.81      224.84      3.90 o 
  -2   9  11       64.32       63.43      2.24 o 
  -1   9  11        0.82        1.36      0.73 o 
   0   9  11      130.51      110.61      3.11 o 
   1   9  11        9.76       10.86      1.12 o 
   2   9  11       67.76       58.50      2.31 o 
   3   9  11        0.00       -0.29      0.84 o 
   4   9  11       48.07       52.66      2.37 o 
   5   9  11        0.02        0.40      1.00 o 
   6   9  11       32.31       31.24      2.23 o 
   7   9  11       24.53       28.23      1.66 o 
 -12  10  11       82.35       79.38      3.51 o 
 -11  10  11      565.83      562.75      7.07 o 
 -10  10  11        0.37       -0.63      0.75 o 
  -9  10  11      240.56      242.38      3.81 o 
  -8  10  11       59.10       59.05      1.62 o 
  -7  10  11        5.20        5.70      0.82 o 
  -6  10  11        0.57       -0.02      0.74 o 
  -5  10  11      143.03      140.54      2.84 o 
  -4  10  11       64.29       73.13      1.83 o 
  -3  10  11      482.88      471.66      8.46 o 
  -2  10  11       71.35       86.09      1.95 o 
  -1  10  11      197.11      189.52      3.73 o 
   0  10  11        2.32        3.61      0.92 o 
   1  10  11      112.96      115.24      3.06 o 
   2  10  11        0.30       -0.11      1.06 o 
   3  10  11       46.97       46.15      4.21 o 
   4  10  11       38.25       40.37      2.40 o 
   5  10  11      105.55      114.57      3.61 o 
   6  10  11       23.07       26.30      2.43 o 
 -11  11  11        2.32        2.05      1.56 o 
 -10  11  11        2.10        1.47      0.95 o 
  -9  11  11      126.85      129.95      2.67 o 
  -8  11  11       55.52       57.04      1.81 o 
  -7  11  11       89.49       92.40      2.95 o 
  -6  11  11       36.55       35.59      1.73 o 
  -5  11  11        0.90        0.55      0.81 o 
  -4  11  11       15.42       14.04      1.13 o 
  -3  11  11      233.29      225.58      3.95 o 
  -2  11  11        5.37        5.50      1.19 o 
  -1  11  11        0.34       -0.30      1.44 o 
   0  11  11       96.71       88.18      2.96 o 
   1  11  11       67.72       67.82      2.84 o 
   2  11  11       56.22       56.68      2.27 o 
   3  11  11        0.13        0.52      1.10 o 
   4  11  11       83.68       94.50      3.39 o 
   5  11  11       12.80       14.14      2.12 o 
  -9  12  11        0.69       -0.36      1.34 o 
  -8  12  11       33.33       38.83      2.01 o 
  -7  12  11        9.55       11.11      1.13 o 
  -6  12  11       25.44       26.50      1.58 o 
  -5  12  11       78.65       82.64      2.33 o 
  -4  12  11      141.46      154.94      3.78 o 
  -3  12  11        1.75       -1.29      0.93 o 
  -2  12  11        5.71        6.25      1.36 o 
  -1  12  11       24.59       21.98      1.85 o 
   0  12  11      354.61      358.41      8.08 o 
   1  12  11      161.82      176.52      5.72 o 
   2  12  11        3.35        6.11      1.40 o 
   3  12  11       54.17       53.41      2.50 o 
   4  12  11      133.16      133.80      4.85 o 
  -7  13  11        4.08        3.15      1.50 o 
  -6  13  11       16.24       17.04      1.83 o 
  -5  13  11       42.44       43.36      2.28 o 
  -4  13  11       32.87       34.67      1.89 o 
  -3  13  11        0.81       -0.10      1.11 o 
  -2  13  11      153.29      177.86      5.31 o 
  -1  13  11      361.07      377.63      6.96 o 
   0  13  11      289.00      278.50      7.18 o 
   1  13  11       19.54       19.36      3.47 o 
   2  13  11      187.69      189.69      5.82 o 
  -4  14  11        4.42        4.29      1.73 o 
  -3  14  11       40.52       40.04      2.53 o 
  -2  14  11       10.76        9.10      1.99 o 
  -1  14  11       25.35       30.94      3.38 o 
 -15   0  12       15.34       15.86      1.64 o 
 -14   0  12       70.93       77.21      4.91 o 
 -13   0  12     1265.50     1255.33     16.27 o 
 -12   0  12       68.61       68.10      2.46 o 
 -11   0  12      466.44      483.29      6.06 o 
 -10   0  12      954.14      997.91     16.77 o 
  -9   0  12     4339.57     4360.30     43.88 o 
  -8   0  12      170.70      161.83      3.39 o 
  -7   0  12       73.30       87.90      2.78 o 
  -6   0  12      116.50      101.25      2.15 o 
  -5   0  12       53.81       76.17      1.57 o 
  -4   0  12     1525.65     1569.52     56.25 o 
  -3   0  12      117.76      159.89      5.06 o 
  -1   0  12      337.38      259.32      6.22 o 
   0   0  12      525.74      487.62      7.97 o 
   1   0  12      728.85      703.22     10.74 o 
   2   0  12      224.18      228.48      8.08 o 
   3   0  12       55.54       59.13      4.05 o 
   4   0  12       23.73       17.35      2.66 o 
   5   0  12      184.91      189.21      7.85 o 
   6   0  12      521.72      551.27     16.33 o 
   7   0  12      129.91      127.63      3.22 o 
   8   0  12       34.94       38.10      2.91 o 
   9   0  12       37.55       35.63      2.50 o 
  10   0  12      100.36      112.79      4.59 o 
 -15   1  12       14.49        8.47      1.61 o 
 -14   1  12       74.91       82.16      2.27 o 
 -13   1  12       99.81      100.89      2.28 o 
 -12   1  12      113.58      122.23      2.37 o 
 -11   1  12      920.87      896.83      8.11 o 
 -10   1  12      421.72      446.39      4.69 o 
  -9   1  12       11.19        9.61      0.82 o 
  -8   1  12     2904.07     2895.57     20.05 o 
  -7   1  12      251.24      251.55      2.90 o 
  -6   1  12      200.57      206.91      3.71 o 
  -5   1  12       25.11       16.84      0.85 o 
  -4   1  12       90.03       76.57      1.62 o 
  -3   1  12        2.47        1.33      1.12 o 
  -1   1  12       43.72       49.21      1.40 o 
   0   1  12      220.33      244.16      3.68 o 
   1   1  12      166.58      171.13      2.45 o 
   2   1  12      226.41      251.36      3.98 o 
   3   1  12       40.68       31.95      2.33 o 
   4   1  12       31.31       32.93      2.52 o 
   5   1  12      323.25      302.10      7.43 o 
   6   1  12       33.80       39.08      1.57 o 
   7   1  12      137.73      149.18      3.77 o 
   8   1  12       60.95       59.55      1.84 o 
   9   1  12        0.06       -0.65      1.44 o 
  10   1  12        9.53        7.36      1.30 o 
 -15   2  12      402.57      392.27      5.39 o 
 -14   2  12      162.66      169.26      3.40 o 
 -13   2  12       84.05       78.46      2.25 o 
 -12   2  12       52.98       56.78      1.90 o 
 -11   2  12        1.95        1.56      0.57 o 
 -10   2  12       67.47       65.18      1.47 o 
  -9   2  12       10.63       11.04      0.75 o 
  -8   2  12     1700.90     1670.93     14.05 o 
  -7   2  12      213.05      202.89      2.52 o 
  -6   2  12        0.01        2.69      0.40 o 
  -5   2  12      600.27      611.45      5.54 o 
  -4   2  12      268.34      288.84      4.56 o 
  -3   2  12      341.05      330.81      6.05 o 
  -1   2  12       11.82       14.23      1.46 o 
   0   2  12      267.40      252.84      4.26 o 
   1   2  12        0.02        1.06      0.24 o 
   2   2  12      119.20      122.98      2.52 o 
   3   2  12      222.65      239.44      6.08 o 
   4   2  12      322.51      292.91      6.64 o 
   5   2  12      170.66      169.66      3.37 o 
   6   2  12      410.83      417.16      7.72 o 
   7   2  12      146.49      140.34      4.30 o 
   8   2  12       41.59       41.82      1.72 o 
   9   2  12        0.86        2.77      0.90 o 
  10   2  12       90.58       97.78      3.08 o 
 -15   3  12      135.22      126.63      4.30 o 
 -14   3  12       19.34       18.23      1.42 o 
 -13   3  12       90.35       88.66      2.38 o 
 -12   3  12      119.29      131.17      3.09 o 
 -11   3  12      162.99      175.16      3.09 o 
 -10   3  12      262.20      256.44      3.38 o 
  -9   3  12      142.25      127.43      2.24 o 
  -8   3  12      223.42      215.70      2.91 o 
  -7   3  12     1555.22     1500.67     11.90 o 
  -6   3  12     1239.28     1247.17     10.41 o 
  -5   3  12      695.52      683.14      6.16 o 
  -4   3  12       62.30       59.10      1.22 o 
  -3   3  12      121.02      139.52      2.67 o 
  -2   3  12      174.55      204.55      4.64 o 
  -1   3  12      178.80      161.57      4.93 o 
   0   3  12     1414.64     1416.73     27.76 o 
   1   3  12      745.20      728.65      9.21 o 
   2   3  12      283.77      298.51      4.44 o 
   3   3  12       22.17       21.14      1.26 o 
   4   3  12        4.14        5.92      1.16 o 
   5   3  12       89.44       87.91      2.80 o 
   6   3  12      225.74      234.58      5.33 o 
   7   3  12        1.61        2.94      0.68 o 
   8   3  12       12.61       14.45      1.15 o 
   9   3  12        3.16        4.65      1.29 o 
  10   3  12       31.79       28.87      3.49 o 
 -15   4  12        8.69        9.31      1.65 o 
 -14   4  12      104.79      111.70      2.90 o 
 -13   4  12        1.66        1.49      1.00 o 
 -12   4  12      198.27      214.50      4.45 o 
 -11   4  12      239.07      254.20      5.26 o 
 -10   4  12      162.65      160.33      2.52 o 
  -9   4  12        4.35        2.77      0.61 o 
  -8   4  12      129.98      129.41      2.15 o 
  -7   4  12      959.83      951.81      7.81 o 
  -6   4  12     1353.49     1311.81     10.22 o 
  -5   4  12      630.73      605.64      6.98 o 
  -4   4  12       54.24       46.84      1.16 o 
  -3   4  12     2503.33     2252.14     25.44 o 
  -2   4  12      967.37      974.48     12.22 o 
  -1   4  12        0.96        3.45      1.21 o 
   0   4  12      350.07      323.28      6.40 o 
   1   4  12       29.96       29.30      1.29 o 
   2   4  12      242.12      214.13      5.27 o 
   3   4  12      176.20      164.20      2.47 o 
   4   4  12      239.54      244.30      3.91 o 
   5   4  12       77.10       71.09      1.83 o 
   6   4  12        9.97       10.40      0.91 o 
   7   4  12        3.34        2.94      1.10 o 
   8   4  12        0.02       -0.70      0.77 o 
   9   4  12       17.55       18.27      1.57 o 
 -15   5  12       23.33       25.11      2.66 o 
 -14   5  12      113.26      115.40      2.99 o 
 -13   5  12        0.31        0.90      0.99 o 
 -12   5  12        0.01       -0.90      0.89 o 
 -11   5  12       45.83       48.58      1.70 o 
 -10   5  12       11.74       12.18      1.11 o 
  -9   5  12        8.20        7.27      0.76 o 
  -8   5  12       56.67       46.82      1.49 o 
  -7   5  12        0.85        4.03      0.59 o 
  -6   5  12      226.81      199.53      2.81 o 
  -5   5  12      611.81      580.76      5.54 o 
  -4   5  12      537.82      493.64      4.67 o 
  -3   5  12       20.72       18.23      1.22 o 
  -2   5  12     1091.50     1020.99     11.12 o 
  -1   5  12      556.31      516.43      7.45 o 
   0   5  12      118.70      123.18      2.78 o 
   1   5  12       14.06        9.28      0.94 o 
   2   5  12       30.09       20.56      1.24 o 
   3   5  12      137.08      122.98      2.69 o 
   4   5  12        8.29        9.80      0.95 o 
   5   5  12       30.29       26.26      1.60 o 
   6   5  12        6.78        5.71      1.41 o 
   7   5  12       45.55       49.74      2.44 o 
   8   5  12        9.37       13.15      1.29 o 
   9   5  12       76.19       77.36      2.83 o 
 -14   6  12       16.05       15.62      1.60 o 
 -13   6  12        1.69        1.06      1.04 o 
 -12   6  12       23.24       24.52      1.80 o 
 -11   6  12       31.69       31.18      1.50 o 
 -10   6  12        4.71        5.22      0.75 o 
  -9   6  12        3.90        3.90      0.68 o 
  -8   6  12      126.57      126.40      2.21 o 
  -7   6  12     1104.48     1015.68      8.98 o 
  -6   6  12       98.32      108.63      1.64 o 
  -5   6  12     1931.25     1815.11     15.02 o 
  -4   6  12     1053.76     1040.34      8.99 o 
  -3   6  12       35.89       37.65      1.18 o 
  -2   6  12      376.94      373.34      5.09 o 
  -1   6  12      362.74      354.00      5.80 o 
   0   6  12        7.71        9.39      1.22 o 
   1   6  12      328.46      284.42      5.27 o 
   2   6  12      133.85      127.20      2.96 o 
   3   6  12        4.14        5.39      1.06 o 
   4   6  12       53.45       62.83      3.17 o 
   5   6  12       10.65        9.45      1.16 o 
   6   6  12       63.69       71.25      2.30 o 
   7   6  12      122.27      135.23      3.33 o 
   8   6  12        0.26       -0.90      0.98 o 
   9   6  12      122.73      122.05      3.75 o 
 -14   7  12       12.24       13.81      1.72 o 
 -13   7  12      507.91      515.46      7.65 o 
 -12   7  12        0.02        0.18      0.82 o 
 -11   7  12       27.66       35.01      2.18 o 
 -10   7  12      134.75      139.15      2.83 o 
  -9   7  12      239.68      239.84      3.37 o 
  -8   7  12      149.02      147.48      2.47 o 
  -7   7  12      934.71      968.09      9.43 o 
  -6   7  12      221.41      226.66      3.25 o 
  -5   7  12      132.01      109.56      1.89 o 
  -4   7  12      558.93      575.29      5.55 o 
  -3   7  12       70.49       64.14      1.46 o 
  -2   7  12      455.61      421.43      5.72 o 
  -1   7  12       22.00       19.77      1.26 o 
   0   7  12        2.90        3.29      1.09 o 
   1   7  12        0.46        0.75      0.74 o 
   2   7  12      190.52      194.64      4.02 o 
   3   7  12       31.11       24.70      1.60 o 
   4   7  12        0.32       -0.40      0.78 o 
   5   7  12      259.63      265.80      5.02 o 
   6   7  12       18.80       22.54      2.36 o 
   7   7  12       16.81       15.77      2.06 o 
   8   7  12       24.86       23.56      1.98 o 
 -13   8  12       57.56       63.22      4.22 o 
 -12   8  12      290.30      290.54      4.47 o 
 -11   8  12       75.86       79.74      2.11 o 
 -10   8  12      309.02      311.91      6.74 o 
  -9   8  12     1328.48     1328.50     12.64 o 
  -8   8  12        2.22        2.29      0.71 o 
  -7   8  12      211.16      229.17      3.19 o 
  -6   8  12      363.23      338.89      4.77 o 
  -5   8  12      141.30      137.88      2.40 o 
  -4   8  12      206.93      198.31      2.63 o 
  -3   8  12       19.89       19.83      1.01 o 
  -2   8  12       14.00       11.93      1.08 o 
  -1   8  12       47.86       42.82      1.67 o 
   0   8  12        2.85        4.25      0.97 o 
   1   8  12      127.94      118.51      3.16 o 
   2   8  12       70.61       62.84      2.33 o 
   3   8  12       51.89       54.26      2.20 o 
   4   8  12        4.02        3.93      1.05 o 
   5   8  12       11.53       12.87      1.47 o 
   6   8  12       25.91       29.84      1.64 o 
   7   8  12      103.15      101.36      2.41 o 
 -12   9  12      320.53      309.60      5.76 o 
 -11   9  12      555.51      563.21      7.01 o 
 -10   9  12        3.06        3.21      0.93 o 
  -9   9  12      224.03      216.26      3.72 o 
  -8   9  12       78.59       83.88      2.03 o 
  -7   9  12       11.97       12.77      1.15 o 
  -6   9  12        7.54        4.54      0.88 o 
  -5   9  12        5.90        5.84      0.80 o 
  -4   9  12        8.14        7.04      1.00 o 
  -3   9  12        8.60        8.52      0.84 o 
  -2   9  12       30.41       28.79      1.61 o 
  -1   9  12       83.39       78.04      3.79 o 
   0   9  12       66.30       59.98      2.01 o 
   1   9  12       24.28       24.88      1.86 o 
   2   9  12        3.20        2.68      0.97 o 
   3   9  12        0.02        0.03      0.91 o 
   4   9  12       65.70       68.36      2.67 o 
   5   9  12       26.95       26.36      2.00 o 
   6   9  12       40.73       43.29      2.23 o 
   7   9  12       30.39       25.50      2.44 o 
 -12  10  12        5.24        7.12      1.74 o 
 -11  10  12       27.66       33.08      1.82 o 
 -10  10  12       56.14       60.42      1.81 o 
  -9  10  12      153.11      160.85      3.01 o 
  -8  10  12       14.47       14.71      1.00 o 
  -7  10  12        9.64        7.92      1.08 o 
  -6  10  12       22.77       22.19      1.38 o 
  -5  10  12       50.08       51.39      1.64 o 
  -4  10  12      138.54      134.17      2.88 o 
  -3  10  12       29.82       33.06      1.52 o 
  -2  10  12       52.66       41.11      1.98 o 
  -1  10  12      104.58       93.65      2.64 o 
   0  10  12        0.05        0.19      0.80 o 
   1  10  12        0.03       -0.95      0.77 o 
   2  10  12        0.31        0.87      1.00 o 
   3  10  12       75.49       77.05      2.99 o 
   4  10  12       28.80       30.93      2.36 o 
   5  10  12        1.45       -0.41      1.19 o 
   6  10  12       77.06       74.78      2.86 o 
 -10  11  12       22.07       22.45      1.38 o 
  -9  11  12      273.24      310.48      5.44 o 
  -8  11  12       92.80       96.74      2.56 o 
  -7  11  12       56.12       57.48      2.02 o 
  -6  11  12        4.76        7.56      1.06 o 
  -5  11  12       58.55       58.12      1.90 o 
  -4  11  12       14.27       19.79      1.43 o 
  -3  11  12       11.05        9.55      1.38 o 
  -2  11  12      319.84      323.11      5.92 o 
  -1  11  12        0.14       -0.56      1.22 o 
   0  11  12       63.89       66.23      2.36 o 
   1  11  12      324.42      334.23      5.55 o 
   2  11  12       13.55       14.39      1.73 o 
   3  11  12       76.36       85.08      3.49 o 
   4  11  12      165.60      171.06      8.43 o 
   5  11  12       27.40       25.78      2.50 o 
  -9  12  12       47.60       50.37      7.33 o 
  -8  12  12       82.12       86.18      2.61 o 
  -7  12  12       33.90       34.25      1.79 o 
  -6  12  12      117.21      128.70      3.54 o 
  -5  12  12       20.88       30.52      1.99 o 
  -4  12  12        0.46        1.09      1.08 o 
  -3  12  12      105.94      109.23      3.40 o 
  -2  12  12      113.94      104.54      3.34 o 
  -1  12  12      449.65      457.15      9.58 o 
   0  12  12       11.51       10.00      1.92 o 
   1  12  12      357.39      395.02      8.66 o 
   2  12  12       11.02        9.14      1.79 o 
   3  12  12        2.95        3.47      1.21 o 
  -7  13  12       36.10       29.87      2.44 o 
  -6  13  12      158.98      165.72      3.62 o 
  -5  13  12        5.03        5.79      1.32 o 
  -4  13  12      260.73      283.13      6.85 o 
  -3  13  12       26.57       33.07      3.26 o 
  -2  13  12       73.53       77.15      3.03 o 
  -1  13  12      595.70      614.69      9.74 o 
   0  13  12        9.14        9.05      2.12 o 
   1  13  12      120.10      116.69      4.62 o 
 -15   1  13       73.46       62.01      2.13 o 
 -14   1  13       23.07       27.82      1.56 o 
 -13   1  13      658.54      656.96      7.52 o 
 -12   1  13      609.14      617.61      8.59 o 
 -11   1  13      244.76      257.20      2.99 o 
 -10   1  13      796.33      808.36      6.90 o 
  -9   1  13       28.22       26.68      0.95 o 
  -8   1  13       90.21       91.61      1.56 o 
  -7   1  13        0.12        0.30      0.38 o 
  -6   1  13        0.03       -0.14      0.30 o 
  -5   1  13       80.68       69.77      1.69 o 
  -4   1  13       42.86       40.86      1.23 o 
  -3   1  13        1.72        0.17      0.77 o 
  -1   1  13      775.22      776.52      9.84 o 
   0   1  13       50.16       41.83      1.41 o 
   1   1  13       29.34       21.83      1.28 o 
   2   1  13      205.31      195.95      3.35 o 
   3   1  13       80.03       73.33      3.41 o 
   4   1  13      171.08      141.75      4.75 o 
   5   1  13      494.84      524.67     11.09 o 
   6   1  13      213.97      203.39      6.54 o 
   7   1  13      183.48      190.07      4.44 o 
   8   1  13      103.89      108.42      2.47 o 
   9   1  13        6.04        7.38      1.12 o 
 -15   2  13      181.26      192.71      5.37 o 
 -14   2  13      120.38      112.46      2.94 o 
 -13   2  13       12.79       10.44      1.22 o 
 -12   2  13       15.13       14.32      1.02 o 
 -11   2  13      174.82      167.02      3.22 o 
 -10   2  13      705.92      722.99     10.11 o 
  -9   2  13        0.02       -0.30      0.67 o 
  -8   2  13      500.46      511.51      4.65 o 
  -7   2  13     2463.00     2345.69     18.94 o 
  -6   2  13       26.85       23.17      0.72 o 
  -5   2  13      229.34      258.23      4.80 o 
  -4   2  13       28.27       25.69      1.10 o 
  -3   2  13      553.36      492.27     11.66 o 
  -1   2  13       29.20       12.95      1.49 o 
   0   2  13       48.22       41.25      1.82 o 
   1   2  13        0.00        0.53      0.36 o 
   2   2  13     1337.88     1294.31     16.34 o 
   3   2  13      792.40      752.67     12.44 o 
   4   2  13       38.25       38.82      2.22 o 
   5   2  13       87.87       98.44      3.31 o 
   6   2  13       14.18       13.08      1.28 o 
   7   2  13       28.06       29.92      1.91 o 
   8   2  13        4.35        3.24      0.78 o 
   9   2  13       11.03       15.22      1.28 o 
 -15   3  13       14.28       15.12      1.74 o 
 -14   3  13      114.20      113.59      4.95 o 
 -13   3  13        5.16        4.55      1.35 o 
 -12   3  13       29.93       22.28      1.27 o 
 -11   3  13      339.12      336.53      4.34 o 
 -10   3  13        4.21        2.70      0.86 o 
  -9   3  13      429.34      417.60      4.76 o 
  -8   3  13      227.61      207.27      2.96 o 
  -7   3  13       39.32       38.85      0.96 o 
  -6   3  13      213.87      170.97      1.96 o 
  -5   3  13      914.55      887.72      7.68 o 
  -4   3  13      683.67      715.60      7.94 o 
  -3   3  13        2.59       -0.01      0.51 o 
  -2   3  13     1529.91     1533.74     30.71 o 
  -1   3  13       18.14       22.47      2.02 o 
   0   3  13     3339.13     3304.90     38.56 o 
   1   3  13      590.80      522.28      7.03 o 
   2   3  13      149.12      148.83      2.20 o 
   3   3  13      263.21      284.52      4.86 o 
   4   3  13      133.88      120.44      3.24 o 
   5   3  13        2.24        1.73      1.43 o 
   6   3  13        4.19        4.20      2.56 o 
   7   3  13       65.89       59.28      4.30 o 
   8   3  13       14.01       13.12      1.10 o 
   9   3  13        7.01        9.69      1.22 o 
 -15   4  13       14.90       16.05      1.72 o 
 -14   4  13       25.21       30.59      2.05 o 
 -13   4  13        0.11        0.65      1.00 o 
 -12   4  13       62.30       59.95      1.83 o 
 -11   4  13       27.64       25.93      1.17 o 
 -10   4  13       12.22       14.46      1.00 o 
  -9   4  13       94.32       90.46      1.83 o 
  -8   4  13       24.31       23.43      1.25 o 
  -7   4  13      300.24      277.45      2.97 o 
  -6   4  13      385.21      368.31      3.93 o 
  -5   4  13       10.38       12.60      0.63 o 
  -4   4  13      130.15      129.08      2.40 o 
  -3   4  13      618.39      669.19     12.93 o 
  -2   4  13     1023.85      983.97     15.85 o 
  -1   4  13      129.24      124.81      3.37 o 
   0   4  13      701.18      690.44      9.25 o 
   1   4  13       40.37       27.33      1.88 o 
   2   4  13      104.24      117.34      2.52 o 
   3   4  13      238.92      286.67      5.25 o 
   4   4  13       31.74       29.83      1.26 o 
   5   4  13        0.19        1.29      0.60 o 
   6   4  13        7.11        6.83      0.84 o 
   7   4  13        0.83        0.51      0.71 o 
   8   4  13       77.61       79.55      2.35 o 
   9   4  13        8.00        8.69      1.28 o 
 -15   5  13       10.00       10.29      1.59 o 
 -14   5  13       39.85       41.01      2.39 o 
 -13   5  13       32.48       27.81      1.94 o 
 -12   5  13       45.96       45.28      2.16 o 
 -11   5  13        0.95        2.00      0.79 o 
 -10   5  13        3.14        4.27      0.73 o 
  -9   5  13        4.02        5.15      0.70 o 
  -8   5  13      160.49      164.04      2.51 o 
  -7   5  13       35.49       29.88      1.02 o 
  -6   5  13        2.15        0.14      0.50 o 
  -5   5  13     1162.96     1134.48      8.91 o 
  -4   5  13       30.89       36.32      1.44 o 
  -3   5  13     1266.89     1251.84     15.12 o 
  -2   5  13      983.96      901.23     11.93 o 
  -1   5  13     1079.87     1114.41     14.17 o 
   0   5  13      167.58      163.07      3.38 o 
   1   5  13      240.61      224.12      4.73 o 
   2   5  13      468.83      438.10      6.53 o 
   3   5  13      349.92      337.54      5.33 o 
   4   5  13       12.17       12.27      1.78 o 
   5   5  13      193.41      193.16      3.66 o 
   6   5  13        0.30       -0.08      0.71 o 
   7   5  13       48.89       61.17      2.13 o 
   8   5  13        4.53        5.01      1.10 o 
 -14   6  13       60.76       59.45      3.04 o 
 -13   6  13      222.02      227.42      3.76 o 
 -12   6  13      110.15      112.84      3.19 o 
 -11   6  13       82.14       85.22      2.29 o 
 -10   6  13      222.83      243.08      3.41 o 
  -9   6  13       15.54       14.65      0.96 o 
  -8   6  13      111.26      106.51      2.01 o 
  -7   6  13      260.51      280.77      3.27 o 
  -6   6  13        3.00        4.64      0.63 o 
  -5   6  13       56.28       54.33      1.32 o 
  -4   6  13     1327.97     1267.26     11.94 o 
  -3   6  13       70.39       65.10      2.11 o 
  -2   6  13        3.47        2.62      0.84 o 
  -1   6  13     1231.52     1141.98     14.71 o 
   0   6  13      315.38      326.42      9.63 o 
   1   6  13       29.92       29.01      1.66 o 
   2   6  13      621.45      616.81      8.78 o 
   3   6  13      429.13      425.60      6.62 o 
   4   6  13       29.84       24.80      1.51 o 
   5   6  13        0.13       -0.36      0.56 o 
   6   6  13       34.11       37.83      1.80 o 
   7   6  13        0.17        0.07      0.98 o 
   8   6  13       10.24        8.88      1.37 o 
 -14   7  13       49.15       47.23      3.05 o 
 -13   7  13       12.02       13.16      1.61 o 
 -12   7  13      263.63      259.54      5.19 o 
 -11   7  13       15.26       16.61      1.26 o 
 -10   7  13       78.20       76.39      1.83 o 
  -9   7  13        0.27        2.61      0.71 o 
  -8   7  13       36.17       35.84      1.57 o 
  -7   7  13      553.01      539.40      5.40 o 
  -6   7  13      520.46      467.49      5.36 o 
  -5   7  13      136.90      159.22      2.30 o 
  -4   7  13      409.18      404.82      4.78 o 
  -3   7  13      216.90      213.10      4.15 o 
  -2   7  13      299.36      302.32      4.59 o 
  -1   7  13       18.10       19.75      1.49 o 
   0   7  13      329.59      318.76      5.63 o 
   1   7  13      705.80      657.20      9.51 o 
   2   7  13      353.54      357.38      6.06 o 
   3   7  13       64.47       66.27      3.13 o 
   4   7  13      237.77      220.05      4.44 o 
   5   7  13        3.32        2.95      0.82 o 
   6   7  13        4.37        4.74      1.09 o 
   7   7  13       49.32       49.58      2.44 o 
   8   7  13        0.00       -1.43      1.30 o 
 -13   8  13      244.26      245.43      5.23 o 
 -12   8  13        2.97        5.66      1.05 o 
 -11   8  13       12.30       13.34      1.31 o 
 -10   8  13      103.48       96.96      2.56 o 
  -9   8  13      402.60      405.64      4.92 o 
  -8   8  13       28.26       28.87      1.25 o 
  -7   8  13      500.14      482.06      9.30 o 
  -6   8  13       16.41       14.02      1.38 o 
  -5   8  13        4.38        3.55      0.66 o 
  -4   8  13      462.73      449.04      5.31 o 
  -3   8  13        9.51        8.49      1.29 o 
  -2   8  13       14.34       14.55      1.19 o 
  -1   8  13       75.74       72.83      2.13 o 
   0   8  13        3.48        2.27      0.91 o 
   1   8  13        4.22        6.48      1.13 o 
   2   8  13      141.08      136.44      3.65 o 
   3   8  13        0.24        1.22      0.90 o 
   4   8  13      504.22      500.32      8.07 o 
   5   8  13       26.47       33.56      2.06 o 
   6   8  13       20.39       22.35      1.46 o 
   7   8  13       16.69       22.40      1.67 o 
 -12   9  13       75.79       76.93      2.42 o 
 -11   9  13       99.17      104.41      3.66 o 
 -10   9  13      266.91      275.31      4.14 o 
  -9   9  13       74.27       61.54      1.71 o 
  -8   9  13       24.19       30.82      2.04 o 
  -7   9  13       59.62       60.18      2.55 o 
  -6   9  13       26.34       22.86      1.33 o 
  -5   9  13        8.26        6.83      0.81 o 
  -4   9  13       33.12       32.52      1.51 o 
  -3   9  13      356.94      351.60      5.25 o 
  -2   9  13        0.56        1.25      0.82 o 
  -1   9  13       65.74       60.90      2.08 o 
   0   9  13       10.44       12.94      2.74 o 
   1   9  13        6.17        6.79      1.20 o 
   2   9  13       41.66       38.43      2.21 o 
   3   9  13        8.42        8.08      1.30 o 
   4   9  13       91.35       83.97      3.90 o 
   5   9  13       91.81      103.39      3.36 o 
   6   9  13      286.62      314.63      5.68 o 
 -11  10  13      210.89      226.88      3.44 o 
 -10  10  13      304.74      314.94      6.59 o 
  -9  10  13      521.45      556.32      6.70 o 
  -8  10  13        0.30       -0.24      0.83 o 
  -7  10  13      221.35      229.26      3.94 o 
  -6  10  13       12.28       13.07      1.21 o 
  -5  10  13       55.42       58.15      2.03 o 
  -4  10  13       32.33       38.24      2.13 o 
  -3  10  13        0.38        0.79      0.99 o 
  -2  10  13       17.01       16.09      1.65 o 
  -1  10  13        7.05        6.33      1.08 o 
   0  10  13      123.14      119.16      2.97 o 
   1  10  13        0.14        0.48      1.00 o 
   2  10  13        0.00       -0.61      1.02 o 
   3  10  13       59.82       68.94      2.85 o 
   4  10  13      293.90      306.44     11.41 o 
   5  10  13        0.33       -1.62      1.31 o 
 -10  11  13       12.09       16.97      1.99 o 
  -9  11  13      416.28      436.64      8.12 o 
  -8  11  13      472.87      502.55      6.80 o 
  -7  11  13      196.25      195.23      3.66 o 
  -6  11  13      232.28      245.61      4.11 o 
  -5  11  13       16.61       20.22      1.89 o 
  -4  11  13       16.13       16.76      1.30 o 
  -3  11  13      289.07      278.70      5.50 o 
  -2  11  13       62.59       62.11      5.07 o 
  -1  11  13        2.96        1.58      1.49 o 
   0  11  13       26.74       26.78      1.79 o 
   1  11  13      166.23      190.54      4.99 o 
   2  11  13        0.22       -0.50      1.11 o 
   3  11  13      178.87      185.83      4.82 o 
   4  11  13      118.31      141.68      5.22 o 
  -9  12  13       18.11       25.13      5.93 o 
  -8  12  13       25.67       35.67      2.57 o 
  -7  12  13      231.70      254.67      4.35 o 
  -6  12  13      103.76      110.18      3.30 o 
  -5  12  13      111.09      127.81      5.87 o 
  -4  12  13       80.56       88.07      3.74 o 
  -3  12  13      263.03      263.12      5.48 o 
  -2  12  13        1.44        0.87      1.60 o 
  -1  12  13      220.60      230.92      6.31 o 
   0  12  13        9.72        9.08      1.92 o 
   1  12  13      343.95      364.77      6.89 o 
   2  12  13      207.02      231.95      4.75 o 
   3  12  13       73.99       80.11      3.92 o 
  -7  13  13       67.47       75.56      3.41 o 
  -6  13  13       24.78       25.20      1.95 o 
  -5  13  13       31.84       27.51      2.34 o 
  -4  13  13        4.76        5.31      2.14 o 
  -3  13  13       20.45       22.56      2.67 o 
  -2  13  13       51.16       55.76      3.17 o 
  -1  13  13      115.46      136.83      5.42 o 
   0  13  13       16.06       16.38      4.19 o 
 -15   0  14       23.50       25.02      2.43 o 
 -14   0  14       23.76       14.31      1.97 o 
 -13   0  14      711.96      724.31     12.84 o 
 -12   0  14      333.00      349.59      5.62 o 
 -11   0  14        5.13        2.96      0.93 o 
 -10   0  14      189.65      201.57      3.82 o 
  -9   0  14        4.09        1.82      0.83 o 
  -8   0  14        1.94        5.14      0.74 o 
  -7   0  14      261.29      286.71      5.62 o 
  -6   0  14      123.46      114.63      3.68 o 
  -5   0  14       63.65      131.11      3.40 o 
  -4   0  14       12.19       14.36      1.19 o 
  -1   0  14       40.90       40.24      2.21 o 
   0   0  14      122.74      116.58      2.96 o 
   1   0  14       84.04       97.03      2.41 o 
   2   0  14      861.94      886.46     22.64 o 
   3   0  14       96.61      110.96      5.97 o 
   4   0  14      124.36      131.57      6.71 o 
   5   0  14     4196.84     4047.72     87.70 o 
   6   0  14      245.02      260.41     10.49 o 
   7   0  14      971.61      967.29     26.19 o 
   8   0  14      213.48      231.83      6.01 o 
   9   0  14        8.87        6.96      1.53 o 
 -15   1  14        7.31        6.89      1.11 o 
 -14   1  14        4.31        4.50      0.95 o 
 -13   1  14        5.36        4.37      0.94 o 
 -12   1  14        6.77        6.91      0.88 o 
 -11   1  14      393.50      404.91      4.46 o 
 -10   1  14       72.67       72.33      1.44 o 
  -9   1  14     1687.98     1685.40     17.92 o 
  -8   1  14      189.14      192.35      2.35 o 
  -7   1  14      128.13      127.70      1.70 o 
  -6   1  14       14.76       19.35      0.79 o 
  -5   1  14        2.36        2.45      0.57 o 
  -4   1  14        4.37        7.36      1.04 o 
  -1   1  14      106.02       95.44      2.26 o 
   0   1  14     1611.64     1603.72     18.84 o 
   1   1  14      336.16      340.11      4.29 o 
   2   1  14      847.25      871.95     14.41 o 
   3   1  14      150.41      135.07      2.67 o 
   4   1  14        0.86        1.75      1.34 o 
   5   1  14      125.92      134.14      3.10 o 
   6   1  14        4.12        3.68      0.88 o 
   7   1  14      411.70      409.94      7.74 o 
   8   1  14      199.17      202.60      4.91 o 
   9   1  14       59.96       65.61      2.23 o 
 -15   2  14       10.48       12.44      1.27 o 
 -14   2  14       34.22       32.63      3.44 o 
 -13   2  14      158.64      165.63      3.42 o 
 -12   2  14       45.94       43.43      1.39 o 
 -11   2  14       65.23       60.58      1.94 o 
 -10   2  14       47.07       47.32      1.31 o 
  -9   2  14      104.80       97.00      1.72 o 
  -8   2  14     1095.16     1101.23      9.66 o 
  -7   2  14      712.10      690.24      5.87 o 
  -6   2  14       82.12       86.10      1.41 o 
  -5   2  14       15.70        3.43      0.62 o 
  -4   2  14      365.30      384.31      5.67 o 
  -3   2  14      160.11      151.66      5.20 o 
  -1   2  14        0.16        0.06      0.54 o 
   0   2  14       28.48       30.68      1.31 o 
   1   2  14      810.29      852.97      9.08 o 
   2   2  14      259.54      261.73      5.77 o 
   3   2  14     1116.52     1076.82     14.07 o 
   4   2  14       70.31       76.62      2.12 o 
   5   2  14       16.74       16.05      1.31 o 
   6   2  14       30.18       37.10      2.56 o 
   7   2  14       25.28       28.90      2.31 o 
   8   2  14        0.03        1.04      1.10 o 
   9   2  14       77.17       76.80      2.47 o 
 -15   3  14       15.61       17.04      1.79 o 
 -14   3  14       37.96       38.52      2.29 o 
 -13   3  14        1.82        3.01      1.09 o 
 -12   3  14      111.67      122.56      2.83 o 
 -11   3  14       52.61       46.54      1.45 o 
 -10   3  14        0.18        1.53      0.61 o 
  -9   3  14      303.98      307.74      4.92 o 
  -8   3  14       56.94       50.10      1.41 o 
  -7   3  14       58.49       56.07      1.25 o 
  -6   3  14      698.00      675.06      6.24 o 
  -5   3  14      443.95      406.39      6.11 o 
  -4   3  14       25.48       34.99      1.57 o 
  -3   3  14      383.64      325.11      6.28 o 
  -2   3  14      241.72      267.94      7.48 o 
  -1   3  14       21.66       33.12      1.51 o 
   0   3  14     2201.25     2123.83     24.85 o 
   1   3  14      492.08      494.35      6.82 o 
   2   3  14        4.01        3.17      0.70 o 
   3   3  14      628.45      584.66     16.49 o 
   4   3  14       64.58       70.31      2.49 o 
   5   3  14        2.40        1.79      1.28 o 
   6   3  14       27.06       26.18      1.87 o 
   7   3  14        5.64        6.74      1.35 o 
   8   3  14        3.16        2.47      1.17 o 
   9   3  14        4.51        3.11      0.99 o 
 -15   4  14       20.45       21.52      1.92 o 
 -14   4  14       38.76       35.60      2.18 o 
 -13   4  14       20.99       19.81      1.67 o 
 -12   4  14      101.32      106.33      2.46 o 
 -11   4  14       49.09       46.85      1.98 o 
 -10   4  14      120.54      117.09      2.18 o 
  -9   4  14       22.35       21.44      1.06 o 
  -8   4  14        5.66        4.52      0.59 o 
  -7   4  14        0.00        0.98      0.86 o 
  -6   4  14      163.30      140.92      2.16 o 
  -5   4  14     1736.61     1662.18     15.17 o 
  -4   4  14      358.68      355.09      5.57 o 
  -3   4  14     2430.82     2313.59     32.46 o 
  -2   4  14     2400.60     2276.34     26.94 o 
  -1   4  14       95.90       97.17      2.53 o 
   0   4  14      462.59      446.86      9.89 o 
   1   4  14      116.57      110.14      2.55 o 
   2   4  14      448.35      407.57      8.22 o 
   3   4  14       20.62       16.87      1.09 o 
   4   4  14        1.20        0.92      0.60 o 
   5   4  14        9.46        7.18      0.82 o 
   6   4  14       24.06       24.02      1.57 o 
   7   4  14        5.88        3.31      0.84 o 
   8   4  14       16.06       22.48      1.52 o 
 -14   5  14        8.51       10.09      1.49 o 
 -13   5  14       39.57       37.48      3.59 o 
 -12   5  14      118.63      117.41      2.62 o 
 -11   5  14        5.96        7.05      0.82 o 
 -10   5  14        3.83        4.23      0.74 o 
  -9   5  14       10.14       10.60      0.84 o 
  -8   5  14        0.01       -0.69      0.50 o 
  -7   5  14       73.14       63.40      1.47 o 
  -6   5  14      277.04      271.05      2.87 o 
  -5   5  14      909.46      956.05      9.40 o 
  -4   5  14      583.98      536.94      7.69 o 
  -3   5  14     1369.09     1331.82     16.05 o 
  -2   5  14       40.01       37.71      1.85 o 
  -1   5  14     1354.03     1336.11     23.04 o 
   0   5  14      142.67      127.25      3.01 o 
   1   5  14       40.66       40.63      1.74 o 
   2   5  14       36.78       36.42      1.66 o 
   3   5  14      217.91      213.14      3.92 o 
   4   5  14        0.77       -0.49      0.67 o 
   5   5  14        2.41        1.17      0.73 o 
   6   5  14       47.44       48.41      2.25 o 
   7   5  14       25.35       26.44      1.58 o 
   8   5  14        1.57        2.54      1.64 o 
 -14   6  14        0.00       -2.60      2.05 o 
 -13   6  14      173.68      169.35      4.08 o 
 -12   6  14        4.07        3.49      1.21 o 
 -11   6  14       17.86       18.41      1.20 o 
 -10   6  14       55.86       57.32      1.60 o 
  -9   6  14        0.91        0.19      0.64 o 
  -8   6  14      165.90      176.68      2.65 o 
  -7   6  14      249.94      232.91      3.72 o 
  -6   6  14        2.13        0.33      0.51 o 
  -5   6  14      433.40      425.18      4.99 o 
  -4   6  14      315.46      330.92      5.54 o 
  -3   6  14        0.52        0.87      0.77 o 
  -2   6  14        0.04        0.66      0.82 o 
  -1   6  14     1082.99     1056.02     20.05 o 
   0   6  14      483.25      489.84      7.53 o 
   1   6  14        4.34        6.79      1.38 o 
   2   6  14       94.61       89.17      2.57 o 
   3   6  14      228.79      213.02      4.71 o 
   4   6  14      247.31      242.29      6.39 o 
   5   6  14        1.93        2.56      0.89 o 
   6   6  14       16.35       18.26      1.44 o 
   7   6  14        0.00        0.40      0.97 o 
 -14   7  14       13.12       12.08      2.79 o 
 -13   7  14        5.72        6.76      1.38 o 
 -12   7  14       59.74       63.31      2.05 o 
 -11   7  14       68.00       70.24      2.10 o 
 -10   7  14        8.86        5.56      0.85 o 
  -9   7  14       15.95       17.10      1.05 o 
  -8   7  14       28.67       30.32      1.52 o 
  -7   7  14      198.60      194.08      3.59 o 
  -6   7  14        2.00        3.79      0.68 o 
  -5   7  14      113.05      115.23      2.56 o 
  -4   7  14      114.53      110.59      2.53 o 
  -3   7  14        2.15        1.47      0.85 o 
  -2   7  14      173.07      171.45      3.28 o 
  -1   7  14       15.52       18.27      1.52 o 
   0   7  14      529.63      493.46      7.79 o 
   1   7  14      283.78      253.08      4.91 o 
   2   7  14      192.25      195.31      4.16 o 
   3   7  14      311.67      296.25      5.45 o 
   4   7  14       83.82       87.72      2.74 o 
   5   7  14       25.35       20.91      1.27 o 
   6   7  14        9.66       14.01      1.47 o 
   7   7  14        1.01        0.30      1.12 o 
 -13   8  14      116.39      116.99      3.22 o 
 -12   8  14       28.16       25.58      1.75 o 
 -11   8  14      141.19      157.56      4.62 o 
 -10   8  14       83.60       87.59      2.20 o 
  -9   8  14       23.84       24.06      1.20 o 
  -8   8  14      279.47      293.07      4.50 o 
  -7   8  14      261.33      263.97      4.09 o 
  -6   8  14       27.09       27.13      1.33 o 
  -5   8  14        0.00        0.15      0.87 o 
  -4   8  14       38.53       36.70      1.74 o 
  -3   8  14        0.42        1.11      1.02 o 
  -2   8  14       41.15       36.63      1.78 o 
  -1   8  14       33.49       31.13      2.02 o 
   0   8  14       27.72       24.48      2.29 o 
   1   8  14      282.64      280.60      5.47 o 
   2   8  14        7.16        7.41      1.23 o 
   3   8  14        0.08       -0.24      0.94 o 
   4   8  14      102.59      113.34      3.29 o 
   5   8  14      206.73      192.55      3.64 o 
   6   8  14       30.61       37.16      2.49 o 
 -12   9  14      175.96      184.32      4.11 o 
 -11   9  14       93.11       92.40      2.34 o 
 -10   9  14       75.73       75.44      2.95 o 
  -9   9  14       11.91       10.61      1.16 o 
  -8   9  14        1.34        0.38      0.85 o 
  -7   9  14      168.62      173.92      3.85 o 
  -6   9  14      191.60      200.57      3.11 o 
  -5   9  14       14.03       11.81      1.10 o 
  -4   9  14        9.95       10.68      1.19 o 
  -3   9  14      187.44      190.59      4.27 o 
  -2   9  14        6.69        4.87      1.01 o 
  -1   9  14        9.32        8.45      1.11 o 
   0   9  14       31.20       31.80      2.09 o 
   1   9  14       91.55       88.66      3.15 o 
   2   9  14       63.24       56.08      4.06 o 
   3   9  14      315.77      317.74      7.09 o 
   4   9  14      107.62      105.15      3.38 o 
   5   9  14       65.76       56.54      3.00 o 
   6   9  14     1484.75     1589.38     25.36 o 
 -11  10  14      110.35      123.44      2.93 o 
 -10  10  14       90.09       90.08      2.74 o 
  -9  10  14       74.79       77.90      2.35 o 
  -8  10  14      335.45      339.35      5.12 o 
  -7  10  14       33.97       34.29      1.67 o 
  -6  10  14       83.05       79.02      2.65 o 
  -5  10  14       20.11       22.79      1.45 o 
  -4  10  14        6.18        7.82      1.30 o 
  -3  10  14       76.56       80.86      3.55 o 
  -2  10  14        2.23        2.10      0.96 o 
  -1  10  14      253.21      253.16      4.63 o 
   0  10  14        0.00        0.58      0.89 o 
   1  10  14       79.69       81.14      3.06 o 
   2  10  14       88.72       97.74      3.33 o 
   3  10  14      270.17      281.16     12.29 o 
   4  10  14      193.96      215.80      5.89 o 
   5  10  14      148.07      155.81      4.99 o 
 -10  11  14       11.33       11.66      1.84 o 
  -9  11  14       63.81       66.39      2.62 o 
  -8  11  14      575.19      624.95      7.98 o 
  -7  11  14       81.54       90.86      2.44 o 
  -6  11  14      168.08      174.74      4.04 o 
  -5  11  14       85.90       90.80      4.23 o 
  -4  11  14        5.09        5.28      1.33 o 
  -3  11  14       63.64       65.96      5.95 o 
  -2  11  14       26.40       23.56      2.36 o 
  -1  11  14        0.58        0.32      1.12 o 
   0  11  14      116.03      126.74      3.28 o 
   1  11  14       15.29       13.89      1.75 o 
   2  11  14       26.10       27.43      2.25 o 
   3  11  14       18.20       18.81      2.31 o 
  -8  12  14       80.00       86.94      4.03 o 
  -7  12  14      115.00      125.59      3.78 o 
  -6  12  14      162.58      160.25      3.94 o 
  -5  12  14        0.54        0.42      1.43 o 
  -4  12  14       27.23       23.64      2.91 o 
  -3  12  14      102.65       99.31      3.37 o 
  -2  12  14        9.17        9.02      1.96 o 
  -1  12  14       34.58       37.52      2.96 o 
   0  12  14       24.68       19.10      2.86 o 
   1  12  14      333.20      353.67     13.18 o 
   2  12  14       38.92       42.68      3.27 o 
  -6  13  14      114.52      130.28      3.61 o 
  -5  13  14       47.67       56.21      3.47 o 
  -4  13  14      364.46      394.95      8.69 o 
  -3  13  14      136.32      140.41      5.20 o 
  -2  13  14       95.16      109.58      3.67 o 
  -1  13  14       71.94       86.11      4.07 o 
 -15   1  15        9.23       14.34      2.88 o 
 -14   1  15       33.74       32.62      1.59 o 
 -13   1  15       19.41       22.61      1.32 o 
 -12   1  15       28.72       30.15      1.19 o 
 -11   1  15      191.59      183.72      2.62 o 
 -10   1  15      128.01      128.01      2.24 o 
  -9   1  15      126.53      109.26      2.48 o 
  -8   1  15       28.50       31.00      1.30 o 
  -7   1  15        8.60       12.24      0.77 o 
  -6   1  15      133.60       97.59      2.46 o 
  -5   1  15        0.34       -0.09      0.49 o 
  -4   1  15      153.74      141.85      3.80 o 
  -3   1  15       91.50       71.09      3.49 o 
  -2   1  15      588.34      548.69      8.95 o 
  -1   1  15     1011.75      987.97     14.39 o 
   0   1  15       70.77       56.92      1.67 o 
   1   1  15        0.01        0.12      0.45 o 
   2   1  15      446.41      432.43      6.58 o 
   3   1  15      387.11      389.25      5.99 o 
   4   1  15       12.23       16.56      1.06 o 
   5   1  15      245.15      256.81      4.50 o 
   6   1  15      111.81      109.40      4.01 o 
   7   1  15      332.10      332.66      6.65 o 
   8   1  15      370.88      400.00      9.28 o 
 -15   2  15      262.83      274.68      7.67 o 
 -14   2  15        2.44        3.84      1.04 o 
 -13   2  15       18.96       20.47      1.42 o 
 -12   2  15        5.24        6.35      0.74 o 
 -11   2  15       13.13        9.09      0.79 o 
 -10   2  15       33.11       30.21      1.11 o 
  -9   2  15      271.23      260.30      3.36 o 
  -8   2  15        2.57        2.92      0.49 o 
  -7   2  15        0.00        0.61      0.45 o 
  -6   2  15        9.98        9.95      0.92 o 
  -5   2  15        4.62        5.68      0.76 o 
  -4   2  15       12.74       14.51      2.48 o 
  -3   2  15       72.78       60.75      2.35 o 
  -2   2  15      155.24      129.85      3.63 o 
  -1   2  15      743.27      709.93      9.48 o 
   0   2  15       71.70       55.51      1.73 o 
   1   2  15     1032.46      999.99     13.11 o 
   2   2  15      311.30      307.13      5.20 o 
   3   2  15        0.34        0.10      0.79 o 
   4   2  15       41.49       36.12      1.59 o 
   5   2  15       63.08       61.82      2.26 o 
   6   2  15        6.82        6.72      1.13 o 
   7   2  15      140.18      147.87      4.04 o 
   8   2  15       13.80       11.94      1.58 o 
 -15   3  15        2.34        1.39      1.06 o 
 -14   3  15       38.11       36.95      2.36 o 
 -13   3  15       43.32       42.47      2.15 o 
 -12   3  15       10.44        9.17      0.88 o 
 -11   3  15      243.22      241.82      4.11 o 
 -10   3  15       24.72       21.72      1.00 o 
  -9   3  15      112.18      110.75      1.82 o 
  -8   3  15       14.79       14.76      0.73 o 
  -7   3  15      115.94       92.56      1.65 o 
  -6   3  15       48.67       56.07      1.82 o 
  -5   3  15       71.20       77.34      1.94 o 
  -4   3  15      218.65      173.40      3.45 o 
  -3   3  15      317.91      282.88      5.82 o 
  -2   3  15        0.07        1.08      0.81 o 
  -1   3  15       47.08       46.25      1.75 o 
   0   3  15      164.48      156.99      3.87 o 
   1   3  15        0.39        0.16      0.59 o 
   2   3  15       95.78      102.03      2.24 o 
   3   3  15       58.36       56.54      2.27 o 
   4   3  15       54.57       53.08      5.45 o 
   5   3  15        2.18        3.19      1.01 o 
   6   3  15        1.37        0.02      0.93 o 
   7   3  15        0.56        1.22      1.16 o 
   8   3  15       44.48       52.96      3.11 o 
 -15   4  15        0.18        0.05      1.38 o 
 -14   4  15        0.00       -0.29      1.03 o 
 -13   4  15       31.49       29.19      1.90 o 
 -12   4  15        2.90        4.14      0.79 o 
 -11   4  15       59.53       53.49      1.58 o 
 -10   4  15       36.69       37.86      1.64 o 
  -9   4  15       18.50       12.82      0.86 o 
  -8   4  15      145.81      135.37      1.84 o 
  -7   4  15       43.15       41.45      1.20 o 
  -6   4  15      848.83      811.52      8.28 o 
  -5   4  15      339.25      349.45      4.86 o 
  -4   4  15      185.86      190.66      4.97 o 
  -3   4  15      230.02      246.70      5.43 o 
  -2   4  15        6.97        9.90      1.13 o 
  -1   4  15      417.05      409.33     11.57 o 
   0   4  15      174.64      170.31      3.47 o 
   1   4  15      105.32      104.31      3.76 o 
   2   4  15        6.82        8.58      0.94 o 
   3   4  15        0.09       -0.08      0.61 o 
   4   4  15        0.16        0.53      0.61 o 
   5   4  15        5.45        3.99      0.75 o 
   6   4  15       13.67       13.30      1.03 o 
   7   4  15       82.59       90.85      3.13 o 
   8   4  15       18.02       19.00      1.83 o 
 -14   5  15       20.84       16.00      2.08 o 
 -13   5  15      111.68      114.58      3.26 o 
 -12   5  15      138.29      136.01      4.03 o 
 -11   5  15        7.94        7.78      0.87 o 
 -10   5  15        0.23        0.75      0.65 o 
  -9   5  15       29.65       30.09      1.21 o 
  -8   5  15        9.96        6.47      0.77 o 
  -7   5  15      113.20      112.99      1.72 o 
  -6   5  15      226.43      211.25      3.12 o 
  -5   5  15      176.25      165.56      3.09 o 
  -4   5  15      229.54      224.53      4.26 o 
  -3   5  15     1449.25     1391.39     20.86 o 
  -2   5  15     1443.12     1452.76     28.66 o 
  -1   5  15       15.66       18.83      1.44 o 
   0   5  15      609.15      603.57     10.36 o 
   1   5  15      244.83      227.09      4.27 o 
   2   5  15        6.47        9.74      1.06 o 
   3   5  15       44.23       43.59      1.77 o 
   4   5  15      172.55      176.75      6.11 o 
   5   5  15       16.30       16.23      1.24 o 
   6   5  15       26.20       30.71      1.60 o 
   7   5  15      125.96      131.61      3.36 o 
 -14   6  15       41.71       36.53      2.25 o 
 -13   6  15       44.52       41.88      3.95 o 
 -12   6  15        1.01        0.12      0.88 o 
 -11   6  15        4.30        4.11      0.80 o 
 -10   6  15      152.33      167.95      3.78 o 
  -9   6  15       32.70       32.99      1.29 o 
  -8   6  15      301.32      280.63      4.19 o 
  -7   6  15        0.66        0.28      0.50 o 
  -6   6  15      142.74      138.25      2.64 o 
  -5   6  15       15.12       15.49      1.26 o 
  -4   6  15      285.64      272.02      4.94 o 
  -3   6  15       82.00       82.19      2.43 o 
  -2   6  15       15.09       13.39      1.35 o 
  -1   6  15       98.86       96.23      2.81 o 
   0   6  15      743.56      740.36     11.64 o 
   1   6  15      188.55      163.60      3.66 o 
   2   6  15       41.61       35.86      1.78 o 
   3   6  15       60.23       63.54      2.25 o 
   4   6  15       55.55       60.84      2.21 o 
   5   6  15       26.49       28.22      1.66 o 
   6   6  15        3.23        0.25      0.86 o 
   7   6  15        4.56        6.03      1.22 o 
 -13   7  15       67.27       63.90      2.91 o 
 -12   7  15       54.89       48.94      2.00 o 
 -11   7  15       33.38       33.04      1.41 o 
 -10   7  15       27.32       24.89      1.25 o 
  -9   7  15        3.43        4.11      0.93 o 
  -8   7  15       66.02       61.64      1.91 o 
  -7   7  15       53.38       47.93      2.05 o 
  -6   7  15      197.06      186.25      3.04 o 
  -5   7  15      140.48      141.36      2.75 o 
  -4   7  15      158.59      160.18      3.70 o 
  -3   7  15        1.40        1.02      0.82 o 
  -2   7  15      239.86      233.13      6.27 o 
  -1   7  15      185.14      177.83      4.08 o 
   0   7  15      123.96      116.17      3.20 o 
   1   7  15      151.41      141.68      5.78 o 
   2   7  15      356.71      346.55      6.11 o 
   3   7  15        0.26        0.45      1.07 o 
   4   7  15      176.04      163.80      3.84 o 
   5   7  15       89.95       89.26      2.85 o 
   6   7  15        1.63        0.56      1.05 o 
 -13   8  15        7.76        5.61      1.60 o 
 -12   8  15        9.18        8.85      1.14 o 
 -11   8  15       41.43       48.85      1.88 o 
 -10   8  15       82.01       81.89      1.95 o 
  -9   8  15      117.29      122.07      2.76 o 
  -8   8  15       14.16       13.92      1.35 o 
  -7   8  15      259.51      265.41      3.74 o 
  -6   8  15      347.64      364.10      5.29 o 
  -5   8  15      214.99      207.05      3.17 o 
  -4   8  15       22.59       23.86      1.79 o 
  -3   8  15       12.56       13.80      2.40 o 
  -2   8  15       18.05       15.96      1.29 o 
  -1   8  15       65.65       67.12      3.38 o 
   0   8  15       11.16       11.39      1.39 o 
   1   8  15      274.44      285.40      5.60 o 
   2   8  15      451.08      425.72      7.31 o 
   3   8  15        0.34       -0.04      0.96 o 
   4   8  15      475.98      482.72      8.04 o 
   5   8  15        5.87        4.08      1.01 o 
   6   8  15      126.67      139.93      4.28 o 
 -12   9  15       11.06        9.69      1.31 o 
 -11   9  15        8.80        7.99      1.30 o 
 -10   9  15       11.80       13.56      1.83 o 
  -9   9  15       29.24       29.57      1.62 o 
  -8   9  15       18.55       17.05      1.29 o 
  -7   9  15        0.79        2.17      0.81 o 
  -6   9  15      124.56      124.61      2.81 o 
  -5   9  15       18.49       19.87      1.69 o 
  -4   9  15       90.21       87.98      2.53 o 
  -3   9  15      116.04      122.56      4.33 o 
  -2   9  15      170.99      160.76      3.50 o 
  -1   9  15       23.82       19.42      2.16 o 
   0   9  15        0.28        0.25      1.20 o 
   1   9  15       24.64       21.36      1.86 o 
   2   9  15       51.07       54.91      2.56 o 
   3   9  15       22.61       22.76      1.96 o 
   4   9  15      212.84      212.08      5.57 o 
   5   9  15       22.12       26.34      1.85 o 
 -11  10  15       13.12       17.62      2.01 o 
 -10  10  15       46.19       50.64      2.19 o 
  -9  10  15       24.92       25.61      1.63 o 
  -8  10  15       95.72      106.29      2.80 o 
  -7  10  15        0.17        0.98      1.05 o 
  -6  10  15        9.42        9.07      1.26 o 
  -5  10  15       71.39       81.53      2.93 o 
  -4  10  15        9.25        8.98      1.39 o 
  -3  10  15       80.37       86.28      3.17 o 
  -2  10  15        8.37        6.27      1.17 o 
  -1  10  15       22.30       19.76      1.57 o 
   0  10  15        2.47        2.09      1.20 o 
   1  10  15        8.72        7.19      1.41 o 
   2  10  15        2.97        2.46      1.55 o 
   3  10  15      303.71      314.73      7.66 o 
   4  10  15       53.94       41.82      2.95 o 
 -10  11  15       24.45       23.48      2.21 o 
  -9  11  15       56.75       57.49      2.12 o 
  -8  11  15        0.11        0.97      1.15 o 
  -7  11  15      222.65      225.17      5.24 o 
  -6  11  15       52.54       59.60      2.44 o 
  -5  11  15       36.17       35.51      2.31 o 
  -4  11  15        1.88        0.66      1.16 o 
  -3  11  15        0.05        0.49      2.60 o 
  -2  11  15        9.69       10.12      1.87 o 
  -1  11  15        0.04       -0.30      1.01 o 
   0  11  15       85.20       90.66      4.76 o 
   1  11  15       67.36       76.41      3.16 o 
   2  11  15       54.56       63.71      3.43 o 
   3  11  15      102.17      120.26      5.10 o 
  -8  12  15      234.59      243.33      6.18 o 
  -7  12  15       12.77        9.02      1.49 o 
  -6  12  15      281.76      278.63      6.93 o 
  -5  12  15      138.21      142.02      5.30 o 
  -4  12  15       15.67       16.00      1.84 o 
  -3  12  15      114.81      125.67      3.77 o 
  -2  12  15       43.95       45.64      3.30 o 
  -1  12  15       34.49       28.13      2.74 o 
   0  12  15        1.00        0.03      1.48 o 
   1  12  15       17.68       18.22      1.91 o 
  -4  13  15        5.63       10.12      2.84 o 
  -3  13  15      179.81      173.72      4.63 o 
 -15   0  16       71.06       73.03      4.51 o 
 -14   0  16       10.60        9.56      1.68 o 
 -13   0  16       36.72       37.35      2.21 o 
 -12   0  16       75.32       75.92      2.38 o 
 -11   0  16       37.90       35.52      1.96 o 
 -10   0  16       22.51       25.36      1.74 o 
  -9   0  16      475.63      448.25      7.68 o 
  -8   0  16       65.07       59.67      2.67 o 
  -7   0  16      166.63      125.95      3.76 o 
  -6   0  16       17.40        8.85      1.83 o 
  -5   0  16        0.03       -0.35      0.78 o 
  -4   0  16       85.82       50.26      3.22 o 
  -3   0  16      516.74      531.56     12.92 o 
  -2   0  16        4.56       -0.23      0.97 o 
  -1   0  16     2533.65     2263.70     43.86 o 
   0   0  16      162.32      137.65      4.27 o 
   1   0  16      131.00      126.08      3.20 o 
   2   0  16       14.73       14.07      1.06 o 
   3   0  16      124.57      117.91      6.39 o 
   4   0  16      468.62      450.46     14.71 o 
   5   0  16      278.59      295.80     11.57 o 
   6   0  16      749.00      765.42     22.28 o 
 -15   1  16       79.20       79.42      2.54 o 
 -14   1  16        0.14        0.03      0.89 o 
 -13   1  16       13.07       14.27      1.16 o 
 -12   1  16       10.83       12.13      0.96 o 
 -11   1  16       95.29       94.95      1.98 o 
 -10   1  16       40.83       37.17      1.36 o 
  -9   1  16      220.99      204.12      2.80 o 
  -8   1  16      769.69      766.20      7.63 o 
  -7   1  16       88.71       90.53      2.63 o 
  -6   1  16       21.08       10.06      0.96 o 
  -5   1  16      620.97      556.50      8.52 o 
  -4   1  16       23.71       40.35      3.83 o 
  -3   1  16       39.72       30.35      5.16 o 
  -2   1  16      112.69       99.58      4.03 o 
  -1   1  16       56.06       64.72      6.15 o 
   0   1  16      297.27      290.32      4.61 o 
   1   1  16        0.01       -0.31      0.50 o 
   2   1  16      490.42      483.91      7.17 o 
   3   1  16      157.67      159.13      3.24 o 
   4   1  16       44.88       49.98      1.88 o 
   5   1  16       39.72       44.49      2.32 o 
   6   1  16       41.01       46.14      1.99 o 
   7   1  16        0.61        0.54      1.04 o 
   8   1  16      278.25      290.12      7.22 o 
 -15   2  16        6.48        5.26      1.17 o 
 -14   2  16       40.26       35.49      1.82 o 
 -13   2  16        3.22        2.74      0.79 o 
 -12   2  16      124.17      123.35      2.69 o 
 -11   2  16      136.74      133.03      2.36 o 
 -10   2  16      121.96      123.05      2.19 o 
  -9   2  16       16.08       10.11      0.81 o 
  -8   2  16      197.89      196.51      2.64 o 
  -7   2  16      264.10      222.92      3.76 o 
  -6   2  16      121.93       92.94      2.22 o 
  -5   2  16      144.41      116.04      4.72 o 
  -4   2  16       17.58       36.78      4.46 o 
  -3   2  16      170.52      144.18      3.84 o 
  -2   2  16       14.76       14.65      1.35 o 
  -1   2  16      181.06      190.08      4.65 o 
   0   2  16      127.13      111.95      2.57 o 
   1   2  16       69.71       62.08      1.78 o 
   2   2  16       20.89       19.66      1.02 o 
   3   2  16       60.43       48.13      1.82 o 
   4   2  16        2.29        3.38      0.91 o 
   5   2  16       17.77       18.24      1.44 o 
   6   2  16      157.68      156.48      4.06 o 
   7   2  16      102.69      112.35     13.44 o 
   8   2  16       14.44       17.42      2.05 o 
 -15   3  16      283.74      295.10      5.62 o 
 -14   3  16       25.17       22.87      1.56 o 
 -13   3  16        3.77        4.00      0.83 o 
 -12   3  16       32.54       32.27      1.26 o 
 -11   3  16        3.01        2.70      0.70 o 
 -10   3  16       23.64       22.40      1.44 o 
  -9   3  16      702.76      660.78      6.76 o 
  -8   3  16      175.10      171.16      2.45 o 
  -7   3  16       11.74        9.35      1.03 o 
  -6   3  16       15.44        7.08      0.91 o 
  -5   3  16        2.80        2.36      0.85 o 
  -4   3  16      221.11      218.73      5.21 o 
  -3   3  16       21.87       22.11      1.92 o 
  -2   3  16      476.54      476.50      8.38 o 
  -1   3  16        0.07       -0.67      0.64 o 
   0   3  16       27.88       27.00      1.48 o 
   1   3  16      100.11       99.42      2.41 o 
   2   3  16       85.06       85.28      2.12 o 
   3   3  16      100.30       92.96      3.50 o 
   4   3  16        3.84        4.57      1.10 o 
   5   3  16        0.62        0.64      1.56 o 
   6   3  16        6.72        6.18      2.00 o 
   7   3  16       47.90       57.86      6.28 o 
 -15   4  16       20.08       19.87      1.79 o 
 -14   4  16      183.22      182.11      4.23 o 
 -13   4  16        0.48        0.62      0.84 o 
 -12   4  16      526.61      535.09      6.03 o 
 -11   4  16      458.25      451.06      4.81 o 
 -10   4  16       22.67       22.35      1.02 o 
  -9   4  16       45.04       41.46      1.17 o 
  -8   4  16        5.75        4.53      0.96 o 
  -7   4  16      252.77      258.66      3.62 o 
  -6   4  16      479.34      483.23      6.36 o 
  -5   4  16      210.00      194.35      5.65 o 
  -4   4  16      105.87       94.50      2.58 o 
  -3   4  16      410.87      389.74      7.56 o 
  -2   4  16        3.56        2.76      0.98 o 
  -1   4  16       97.61       95.15      2.64 o 
   0   4  16      164.94      158.24      3.40 o 
   1   4  16      120.14      115.85      2.80 o 
   2   4  16      357.50      338.80      8.71 o 
   3   4  16       14.30       12.29      1.10 o 
   4   4  16        2.89        3.27      0.90 o 
   5   4  16       71.36       72.51      2.03 o 
   6   4  16       14.70       17.66      1.19 o 
   7   4  16       29.70       27.85      1.52 o 
 -14   5  16       20.64       20.44      1.78 o 
 -13   5  16       47.19       48.56      1.85 o 
 -12   5  16      225.93      239.28      3.46 o 
 -11   5  16      430.88      441.48      5.21 o 
 -10   5  16      160.67      164.17      2.87 o 
  -9   5  16       28.94       33.27      1.48 o 
  -8   5  16      192.53      192.08      2.93 o 
  -7   5  16       15.76       11.25      0.92 o 
  -6   5  16      194.65      186.02      3.44 o 
  -5   5  16        3.33        0.39      1.09 o 
  -4   5  16       57.80       54.00      2.74 o 
  -3   5  16        2.95        4.76      1.18 o 
  -2   5  16      626.99      610.96      9.08 o 
  -1   5  16        0.47       -0.03      1.21 o 
   0   5  16        1.12        0.31      0.74 o 
   1   5  16        0.55        0.28      0.75 o 
   2   5  16        0.01        0.95      0.95 o 
   3   5  16        8.71        8.86      1.08 o 
   4   5  16       12.70       12.53      1.17 o 
   5   5  16       75.24       78.40      2.34 o 
   6   5  16       10.54       11.32      1.65 o 
   7   5  16        0.12       -0.61      0.86 o 
 -14   6  16       89.13       92.71      3.62 o 
 -13   6  16        1.90        2.81      1.13 o 
 -12   6  16       37.15       37.62      1.72 o 
 -11   6  16        0.00        0.00      0.71 o 
 -10   6  16      104.96      117.82      2.23 o 
  -9   6  16       26.69       24.92      1.38 o 
  -8   6  16      150.53      153.11      2.46 o 
  -7   6  16      208.45      224.46      3.76 o 
  -6   6  16       10.61        9.98      0.91 o 
  -5   6  16        6.33        6.80      0.99 o 
  -4   6  16      136.95      117.94      3.08 o 
  -3   6  16        0.61        1.12      1.02 o 
  -2   6  16       25.61       24.31      1.81 o 
  -1   6  16        0.05        0.01      0.83 o 
   0   6  16       76.89       66.93      2.40 o 
   1   6  16        8.27        6.88      1.08 o 
   2   6  16       32.07       32.61      2.31 o 
   3   6  16      377.20      384.02      9.07 o 
   4   6  16       25.95       29.19      2.45 o 
   5   6  16       13.14       16.87      1.45 o 
   6   6  16       12.53       18.38      1.61 o 
 -13   7  16        4.54        4.84      1.28 o 
 -12   7  16        7.53        6.65      1.04 o 
 -11   7  16       65.77       72.78      1.86 o 
 -10   7  16        0.78        1.01      0.85 o 
  -9   7  16       24.37       25.82      1.98 o 
  -8   7  16       11.48       13.12      0.93 o 
  -7   7  16       56.24       61.98      2.00 o 
  -6   7  16       17.02       15.70      1.04 o 
  -5   7  16      322.78      342.57      5.18 o 
  -4   7  16        1.92        2.64      1.04 o 
  -3   7  16       46.46       49.79      2.14 o 
  -2   7  16       58.07       57.79      2.43 o 
  -1   7  16       49.51       51.20      2.33 o 
   0   7  16        0.82       -1.53      0.80 o 
   1   7  16      176.55      182.89      4.18 o 
   2   7  16      124.25      134.95      3.52 o 
   3   7  16       33.79       28.62      1.87 o 
   4   7  16       66.67       67.15      2.51 o 
   5   7  16       30.98       32.33      2.51 o 
   6   7  16       10.93       12.00      2.34 o 
 -13   8  16        2.91        5.25      1.50 o 
 -12   8  16       10.77       11.46      2.12 o 
 -11   8  16        5.70        6.15      1.43 o 
 -10   8  16       51.94       50.98      1.91 o 
  -9   8  16      132.53      125.41      2.77 o 
  -8   8  16        0.10       -1.38      0.69 o 
  -7   8  16       20.87       19.12      1.36 o 
  -6   8  16       49.72       49.13      2.37 o 
  -5   8  16       60.38       54.23      2.03 o 
  -4   8  16       15.74       15.44      1.53 o 
  -3   8  16        7.73        9.00      1.28 o 
  -2   8  16        0.07        1.31      1.00 o 
  -1   8  16      228.75      227.26      4.99 o 
   0   8  16       16.88       11.87      1.45 o 
   1   8  16       64.71       67.22      2.64 o 
   2   8  16       18.53       14.35      1.87 o 
   3   8  16        3.49        3.91      1.17 o 
   4   8  16      419.25      420.00      7.37 o 
   5   8  16      183.58      197.48      5.14 o 
 -12   9  16       25.52       26.94      2.27 o 
 -11   9  16       21.17       22.10      1.93 o 
 -10   9  16      116.98      115.80      3.82 o 
  -9   9  16        0.70       -0.57      0.92 o 
  -8   9  16       40.23       41.29      2.88 o 
  -7   9  16       35.89       34.73      2.41 o 
  -6   9  16        4.96        3.42      1.75 o 
  -5   9  16      172.07      172.48      4.14 o 
  -4   9  16       60.21       68.31      2.72 o 
  -3   9  16      248.42      254.99      6.10 o 
  -2   9  16       13.45       12.86      1.56 o 
  -1   9  16        6.42        5.20      1.26 o 
   0   9  16       94.15       92.97      3.18 o 
   1   9  16        7.93       10.67      1.49 o 
   2   9  16       31.03       34.62      3.21 o 
   3   9  16      113.91      115.66      4.52 o 
   4   9  16      194.44      206.01      5.59 o 
 -11  10  16        1.54        1.83      1.44 o 
 -10  10  16        6.57        6.89      1.37 o 
  -9  10  16      336.61      369.44      5.44 o 
  -8  10  16       14.66       15.02      1.69 o 
  -7  10  16       10.39       10.27      1.38 o 
  -6  10  16      172.97      192.84      7.03 o 
  -5  10  16        1.02       -0.71      1.04 o 
  -4  10  16        9.21        8.74      1.78 o 
  -3  10  16        0.33        0.41      1.07 o 
  -2  10  16       72.39       68.23      2.46 o 
  -1  10  16        0.34        0.72      0.96 o 
   0  10  16        5.88        3.65      1.38 o 
   1  10  16       90.17       95.28      3.39 o 
   2  10  16        0.02       -0.22      1.22 o 
   3  10  16        0.53        0.74      1.41 o 
  -9  11  16        1.10       -0.52      1.44 o 
  -8  11  16        0.49        0.92      1.18 o 
  -7  11  16      191.12      199.80      4.37 o 
  -6  11  16        1.49        0.49      1.96 o 
  -5  11  16        7.56       12.05      1.67 o 
  -4  11  16       85.84       91.90      3.94 o 
  -3  11  16        0.82       -0.24      1.47 o 
  -2  11  16        2.82        1.51      1.47 o 
  -1  11  16        1.17        0.67      1.06 o 
   0  11  16       14.38       12.07      1.76 o 
   1  11  16       12.22       15.50      2.04 o 
   2  11  16        6.75        9.28      1.93 o 
  -7  12  16       26.07       26.91      2.61 o 
  -6  12  16        2.05       -1.34      1.63 o 
  -5  12  16        4.19        2.32      1.62 o 
  -4  12  16       10.98       11.95      1.74 o 
  -3  12  16        0.71        1.49      1.61 o 
  -2  12  16       58.08       54.99      3.64 o 
  -1  12  16        2.95        4.43      1.70 o 
   0  12  16        2.73        4.31      1.43 o 
 -15   1  17        2.75       -0.41      1.29 o 
 -14   1  17       91.61       92.96      2.93 o 
 -13   1  17       94.88       92.05      2.01 o 
 -12   1  17       78.09       78.94      1.87 o 
 -11   1  17        6.40        6.93      0.79 o 
 -10   1  17       30.86       31.64      1.32 o 
  -9   1  17        4.43        4.74      0.66 o 
  -8   1  17      755.43      751.76     10.18 o 
  -7   1  17      275.53      209.19      3.68 o 
  -6   1  17       42.40       30.48      1.48 o 
  -5   1  17      104.71       63.68      2.80 o 
  -4   1  17      881.28      749.93     12.48 o 
  -3   1  17        9.62        8.19      1.23 o 
  -2   1  17      323.15      279.74      5.64 o 
  -1   1  17        0.98        1.37      0.80 o 
   0   1  17      130.22      119.70      2.70 o 
   1   1  17        7.90        5.82      1.12 o 
   2   1  17       49.34       50.96      2.98 o 
   3   1  17        9.92        7.25      0.92 o 
   4   1  17       33.04       35.98      1.58 o 
   5   1  17        3.28        1.66      1.28 o 
   6   1  17       53.73       62.09      2.29 o 
   7   1  17        6.87        6.68      1.28 o 
 -15   2  17       16.71       14.45      1.92 o 
 -14   2  17        2.66        2.09      1.09 o 
 -13   2  17        0.06        0.41      0.70 o 
 -12   2  17      139.11      135.23      2.63 o 
 -11   2  17        2.35        1.44      0.67 o 
 -10   2  17      196.51      205.78      2.91 o 
  -9   2  17      101.37       89.17      1.90 o 
  -8   2  17       27.02       31.01      2.16 o 
  -7   2  17      544.20      461.90      6.23 o 
  -6   2  17        9.42        6.12      0.86 o 
  -5   2  17       14.34       27.30      1.63 o 
  -4   2  17      245.52      211.23      5.15 o 
  -3   2  17       30.80       40.82      2.15 o 
  -2   2  17      495.53      461.34     12.57 o 
  -1   2  17        0.01        0.32      0.79 o 
   0   2  17        3.20        2.29      0.75 o 
   1   2  17      402.16      368.38      5.60 o 
   2   2  17       10.18       10.32      0.89 o 
   3   2  17        0.03        0.62      0.77 o 
   4   2  17       15.56       15.62      1.40 o 
   5   2  17       16.99       22.28      1.66 o 
   6   2  17      142.86      152.83      6.49 o 
   7   2  17        0.09        0.74      1.18 o 
 -15   3  17        2.10        2.70      1.45 o 
 -14   3  17       89.33       92.68      2.55 o 
 -13   3  17       16.84       21.65      1.25 o 
 -12   3  17        0.20       -1.02      0.76 o 
 -11   3  17       32.92       28.61      1.27 o 
 -10   3  17        2.13        1.92      0.65 o 
  -9   3  17        9.32        5.90      0.80 o 
  -8   3  17       20.56       11.88      1.15 o 
  -7   3  17        6.70        7.15      0.97 o 
  -6   3  17      391.30      345.60      6.11 o 
  -5   3  17        7.35       10.91      1.68 o 
  -4   3  17       20.86       13.86      1.61 o 
  -3   3  17      218.68      222.87      5.18 o 
  -2   3  17        6.11        6.19      1.15 o 
  -1   3  17      457.77      448.79      6.94 o 
   0   3  17       18.99       22.54      1.44 o 
   1   3  17       17.97       17.26      1.83 o 
   2   3  17       32.16       34.64      1.51 o 
   3   3  17        1.54       -0.19      0.68 o 
   4   3  17       32.02       30.44      2.01 o 
   5   3  17       92.47       94.73      3.26 o 
   6   3  17       43.14       54.39      2.63 o 
   7   3  17       40.04       45.51      2.79 o 
 -14   4  17       43.43       37.76      1.86 o 
 -13   4  17        1.18        0.89      0.77 o 
 -12   4  17       45.26       52.94      1.49 o 
 -11   4  17        2.42        1.50      0.63 o 
 -10   4  17       50.91       50.53      1.43 o 
  -9   4  17      221.22      208.78      3.39 o 
  -8   4  17       44.33       43.83      2.27 o 
  -7   4  17       11.76       12.28      2.03 o 
  -6   4  17      308.39      291.93      4.54 o 
  -5   4  17       69.20       68.20      2.33 o 
  -4   4  17        7.50       11.60      1.55 o 
  -3   4  17      278.21      268.73      7.75 o 
  -2   4  17      458.54      463.69     10.13 o 
  -1   4  17        0.00        0.00      0.74 o 
   0   4  17      342.64      334.70      5.67 o 
   1   4  17       65.08       74.56      2.30 o 
   2   4  17       31.79       34.22      1.62 o 
   3   4  17      122.72      127.36      2.89 o 
   4   4  17       40.39       42.16      1.75 o 
   5   4  17       56.10       61.51      2.06 o 
   6   4  17       42.01       44.64      1.99 o 
 -14   5  17      164.48      157.12      3.76 o 
 -13   5  17        6.56        2.89      0.84 o 
 -12   5  17      186.55      196.67      2.82 o 
 -11   5  17      103.86       97.13      1.88 o 
 -10   5  17       38.54       44.20      1.48 o 
  -9   5  17       71.84       75.91      2.00 o 
  -8   5  17       17.41       17.55      1.24 o 
  -7   5  17       42.35       36.58      1.38 o 
  -6   5  17      199.20      190.97      3.56 o 
  -5   5  17        0.04       -0.09      0.79 o 
  -4   5  17       30.17       35.18      2.52 o 
  -3   5  17      120.01      136.32      4.10 o 
  -2   5  17      276.50      266.53      5.94 o 
  -1   5  17      386.55      390.53      6.56 o 
   0   5  17       23.20       20.49      1.52 o 
   1   5  17        1.65        3.07      0.94 o 
   2   5  17      220.94      218.52      4.32 o 
   3   5  17      133.21      122.53      3.04 o 
   4   5  17      174.48      182.66      3.78 o 
   5   5  17       33.99       27.30      1.62 o 
   6   5  17        9.08        8.32      1.19 o 
 -14   6  17        0.00        0.66      1.37 o 
 -13   6  17       53.67       52.62      2.10 o 
 -12   6  17        9.36       10.17      0.97 o 
 -11   6  17      140.20      149.23      3.60 o 
 -10   6  17      218.90      238.22      3.47 o 
  -9   6  17       67.35       71.61      1.72 o 
  -8   6  17      311.37      308.86      4.78 o 
  -7   6  17        2.90        4.52      0.77 o 
  -6   6  17       48.15       46.47      2.10 o 
  -5   6  17      308.21      300.84     11.39 o 
  -4   6  17      197.63      173.22      5.38 o 
  -3   6  17       52.45       54.14      2.74 o 
  -2   6  17      186.10      178.72      4.17 o 
  -1   6  17       37.16       30.92      1.92 o 
   0   6  17       20.46       18.30      1.54 o 
   1   6  17        9.12        6.69      1.15 o 
   2   6  17        3.14        4.05      1.04 o 
   3   6  17        4.04        8.03      1.19 o 
   4   6  17      116.25      138.83      3.59 o 
   5   6  17       10.74       11.33      3.36 o 
   6   6  17       11.87       12.12      1.49 o 
 -13   7  17       16.19       16.00      1.45 o 
 -12   7  17        8.41        8.58      1.34 o 
 -11   7  17        0.68       -0.29      0.84 o 
 -10   7  17       84.75       87.18      2.78 o 
  -9   7  17       10.99       10.03      0.91 o 
  -8   7  17      200.79      203.95      4.84 o 
  -7   7  17       19.94       18.36      1.23 o 
  -6   7  17       94.21      103.00      2.73 o 
  -5   7  17       49.37       53.05      3.02 o 
  -4   7  17       83.26       81.30      2.72 o 
  -3   7  17       12.88       10.29      1.60 o 
  -2   7  17       95.52       86.44      2.96 o 
  -1   7  17       21.42       14.20      1.52 o 
   0   7  17        5.58        6.59      1.24 o 
   1   7  17       35.00       34.64      2.09 o 
   2   7  17        6.75        6.27      1.22 o 
   3   7  17      173.44      182.80      4.24 o 
   4   7  17      119.89      128.58      4.62 o 
   5   7  17        4.08        5.35      1.81 o 
 -12   8  17       30.89       35.28      2.51 o 
 -11   8  17        2.25        1.40      0.94 o 
 -10   8  17        4.02        4.51      1.01 o 
  -9   8  17       30.18       25.71      1.25 o 
  -8   8  17      111.10      121.00      5.04 o 
  -7   8  17      189.31      189.57      3.51 o 
  -6   8  17       87.20       85.98      2.92 o 
  -5   8  17      482.41      492.56      8.11 o 
  -4   8  17      114.54      113.37      7.90 o 
  -3   8  17       53.10       50.26      2.30 o 
  -2   8  17        1.24        0.80      1.02 o 
  -1   8  17      129.08      142.13      5.79 o 
   0   8  17        6.14        7.11      1.32 o 
   1   8  17       88.64       80.95      2.91 o 
   2   8  17      106.34      112.78      3.44 o 
   3   8  17       71.69       84.59      4.64 o 
   4   8  17      103.12      105.04      3.71 o 
 -11   9  17       70.37       76.88      2.62 o 
 -10   9  17       11.25        8.13      1.17 o 
  -9   9  17        0.04       -0.21      1.07 o 
  -8   9  17       42.92       36.25      2.05 o 
  -7   9  17        7.23        9.51      1.79 o 
  -6   9  17       91.64       92.13      3.12 o 
  -5   9  17       75.79       81.31      4.11 o 
  -4   9  17        4.14        5.15      1.29 o 
  -3   9  17        0.64        1.79      1.08 o 
  -2   9  17      123.20      122.80      4.42 o 
  -1   9  17      100.27      106.61      3.53 o 
   0   9  17       79.24       88.66      3.26 o 
   1   9  17       66.59       69.87      2.89 o 
   2   9  17       16.61       17.28      2.05 o 
   3   9  17        0.60       -0.40      1.25 o 
 -10  10  17        4.74        4.96      1.58 o 
  -9  10  17      481.50      515.92      8.19 o 
  -8  10  17      314.38      318.31      6.78 o 
  -7  10  17      110.18      101.55      3.97 o 
  -6  10  17       69.09       70.94      2.93 o 
  -5  10  17        8.99        5.59      1.39 o 
  -4  10  17       13.71       15.66      2.13 o 
  -3  10  17      194.06      213.62      4.97 o 
  -2  10  17      100.46      102.37      3.34 o 
  -1  10  17       16.49       16.23      1.85 o 
   0  10  17       42.11       48.84      2.84 o 
   1  10  17      263.30      275.35      6.04 o 
   2  10  17       16.29       14.68      2.08 o 
  -9  11  17        9.31        8.11      1.86 o 
  -8  11  17      178.45      188.16      6.34 o 
  -7  11  17       72.29       67.38     11.83 o 
  -6  11  17      110.70      111.87      6.37 o 
  -5  11  17      160.82      163.70      4.36 o 
  -4  11  17      101.58      101.43      4.33 o 
  -3  11  17       72.39       65.25      3.57 o 
  -2  11  17       39.98       44.21      2.64 o 
  -1  11  17       44.69       44.11      2.34 o 
   0  11  17       78.95       89.95      5.09 o 
   1  11  17       33.48       41.30      3.15 o 
  -6  12  17        0.86        0.39      1.60 o 
  -5  12  17       17.32       17.77      2.34 o 
  -4  12  17        0.24       -0.34      1.50 o 
  -3  12  17        1.70       -0.21      2.16 o 
  -2  12  17       31.22       30.55      2.87 o 
 -15   0  18      206.19      199.51      7.35 o 
 -14   0  18       25.01       30.89      3.16 o 
 -13   0  18        1.21       -0.22      1.95 o 
 -12   0  18      234.86      234.57      5.20 o 
 -11   0  18      229.27      241.09      6.62 o 
 -10   0  18      232.81      237.13      4.86 o 
  -9   0  18       20.19       16.39      2.94 o 
  -8   0  18      190.10      234.36      5.82 o 
  -7   0  18       67.14       61.40      4.53 o 
  -6   0  18      137.46       94.00      3.30 o 
  -5   0  18      293.24      186.95      7.05 o 
  -4   0  18     1680.74     1384.13     29.59 o 
  -3   0  18      229.37      195.82      6.74 o 
  -2   0  18      460.66      397.17     10.40 o 
  -1   0  18       66.19       45.82      2.91 o 
   0   0  18      322.25      320.53      8.23 o 
   1   0  18      212.88      212.52      5.82 o 
   2   0  18       12.96       13.30      1.37 o 
   3   0  18       10.73        9.63      1.06 o 
   4   0  18        0.36        0.72      0.70 o 
   5   0  18       94.68       90.62      6.48 o 
 -15   1  18        0.03        0.92      1.29 o 
 -14   1  18       46.80       51.77      2.23 o 
 -13   1  18       50.22       54.58      1.63 o 
 -12   1  18       17.79       18.01      1.09 o 
 -11   1  18       79.83       83.48      2.00 o 
 -10   1  18       59.78       66.13      2.54 o 
  -9   1  18      201.71      198.49      4.28 o 
  -8   1  18       95.27       96.48      2.62 o 
  -7   1  18      217.85      194.99      3.77 o 
  -6   1  18       24.65       13.92      1.11 o 
  -5   1  18        0.17        1.80      1.04 o 
  -4   1  18      257.19      257.34      8.77 o 
  -3   1  18       41.71       27.41      3.74 o 
  -2   1  18       74.41       58.26      2.41 o 
  -1   1  18     1052.79     1021.12     15.34 o 
   0   1  18       74.87       74.06      2.37 o 
   1   1  18       10.89        8.05      0.90 o 
   2   1  18        0.48        0.39      0.69 o 
   3   1  18       11.44       12.55      1.04 o 
   4   1  18       50.41       46.11      2.30 o 
   5   1  18      117.26      128.52      3.38 o 
   6   1  18       23.22       25.32      2.91 o 
 -15   2  18       19.02       14.94      1.84 o 
 -14   2  18        0.74        0.53      1.15 o 
 -13   2  18       12.33       11.94      1.17 o 
 -12   2  18       17.88       14.23      1.01 o 
 -11   2  18        0.10        0.23      0.61 o 
 -10   2  18      257.83      241.61      4.97 o 
  -9   2  18        1.72        0.45      0.90 o 
  -8   2  18       77.85       82.78      2.42 o 
  -7   2  18        0.01        0.51      0.90 o 
  -6   2  18       98.95       83.75      2.21 o 
  -5   2  18       19.56       12.28      1.63 o 
  -4   2  18        0.43        2.04      1.03 o 
  -3   2  18      201.45      188.09      5.74 o 
  -2   2  18      281.90      236.88      8.64 o 
  -1   2  18       16.02       15.05      2.16 o 
   0   2  18      392.85      355.64      8.92 o 
   1   2  18      130.82      124.09      3.17 o 
   2   2  18        0.61        0.22      0.64 o 
   3   2  18        0.78        2.06      0.78 o 
   4   2  18        4.19        3.44      1.03 o 
   5   2  18        0.04       -1.24      0.89 o 
   6   2  18       45.54       53.00      2.47 o 
 -15   3  18        1.73        0.35      1.33 o 
 -14   3  18      186.49      188.60      4.14 o 
 -13   3  18       90.16       84.57      2.07 o 
 -12   3  18        0.27       -0.80      0.64 o 
 -11   3  18       40.56       37.61      1.63 o 
 -10   3  18      185.95      179.40      3.13 o 
  -9   3  18        6.72       12.03      1.40 o 
  -8   3  18       41.26       33.20      1.73 o 
  -7   3  18       46.97       46.58      1.97 o 
  -6   3  18        1.55        3.39      1.38 o 
  -5   3  18        9.93        8.06      1.75 o 
  -4   3  18      256.88      222.12      5.47 o 
  -3   3  18       15.83       12.79      1.51 o 
  -2   3  18      192.09      177.20      6.37 o 
  -1   3  18       18.18       13.91      1.44 o 
   0   3  18      135.97      124.70      3.05 o 
   1   3  18        0.98        1.13      0.75 o 
   2   3  18       12.74       14.42      1.60 o 
   3   3  18      164.63      148.87      3.07 o 
   4   3  18        0.69        1.58      0.99 o 
   5   3  18        7.57       11.72      3.24 o 
   6   3  18       62.40       69.99      3.35 o 
 -14   4  18        7.69       11.16      1.42 o 
 -13   4  18       25.86       22.19      1.22 o 
 -12   4  18       39.26       41.43      1.47 o 
 -11   4  18       69.91       63.27      1.99 o 
 -10   4  18       10.35        9.09      0.97 o 
  -9   4  18      116.21      118.93      2.96 o 
  -8   4  18        4.88        2.40      0.88 o 
  -7   4  18       11.37       12.70      1.20 o 
  -6   4  18        9.30        7.13      0.99 o 
  -5   4  18      179.86      167.53      4.13 o 
  -4   4  18       56.01       49.59      2.62 o 
  -3   4  18        2.90        2.52      1.09 o 
  -2   4  18        7.79       10.64      2.15 o 
  -1   4  18       33.00       36.54      3.62 o 
   0   4  18       11.72       11.61      1.26 o 
   1   4  18      103.29       98.54      2.72 o 
   2   4  18       54.33       60.48      4.05 o 
   3   4  18       83.58       80.80      2.36 o 
   4   4  18       10.73       11.38      1.15 o 
   5   4  18       54.95       53.35      2.94 o 
   6   4  18      162.09      172.43      5.87 o 
 -14   5  18       78.54       76.98      2.58 o 
 -13   5  18        1.01        1.30      0.79 o 
 -12   5  18        1.42        1.90      0.72 o 
 -11   5  18        3.38        2.00      0.86 o 
 -10   5  18       12.56       12.11      1.07 o 
  -9   5  18      125.53      125.78      4.44 o 
  -8   5  18        0.41        0.08      0.73 o 
  -7   5  18       30.04       28.82      1.66 o 
  -6   5  18        0.67       -1.36      0.68 o 
  -5   5  18      134.81      155.23      4.87 o 
  -4   5  18       60.37       56.71      2.83 o 
  -3   5  18       71.27       64.78      2.92 o 
  -2   5  18        0.51       -0.96      0.93 o 
  -1   5  18       23.26       23.87      1.72 o 
   0   5  18       67.03       58.84      2.30 o 
   1   5  18       16.72       12.55      1.33 o 
   2   5  18       21.12       16.14      1.40 o 
   3   5  18       24.81       29.16      1.75 o 
   4   5  18       15.46       14.56      1.35 o 
   5   5  18      179.77      194.31      4.35 o 
 -13   6  18       27.39       26.49      2.18 o 
 -12   6  18       34.69       30.34      1.43 o 
 -11   6  18        9.71        7.70      0.94 o 
 -10   6  18      142.64      148.78      3.86 o 
  -9   6  18      147.65      159.31      5.18 o 
  -8   6  18        0.41        0.76      0.78 o 
  -7   6  18        3.70        4.70      1.04 o 
  -6   6  18        5.35        5.21      1.02 o 
  -5   6  18      621.97      594.88      9.02 o 
  -4   6  18        0.01        0.53      1.08 o 
  -3   6  18       27.88       24.60      2.17 o 
  -2   6  18       22.69       24.82      2.12 o 
  -1   6  18      319.66      290.29      5.65 o 
   0   6  18        4.94        2.96      1.03 o 
   1   6  18      135.11      141.57      3.61 o 
   2   6  18       53.28       63.44      2.40 o 
   3   6  18        4.61        7.91      1.24 o 
   4   6  18        9.97        6.11      1.26 o 
   5   6  18       29.38       39.90      2.26 o 
 -13   7  18       43.09       43.67      2.17 o 
 -12   7  18      103.74      114.32      2.40 o 
 -11   7  18       11.51       15.11      1.27 o 
 -10   7  18       22.08       26.60      1.47 o 
  -9   7  18       44.08       44.80      2.15 o 
  -8   7  18        0.87        1.05      0.81 o 
  -7   7  18      708.68      713.31     10.41 o 
  -6   7  18        9.08       10.23      1.22 o 
  -5   7  18       13.12       11.21      1.47 o 
  -4   7  18        7.21        7.08      1.23 o 
  -3   7  18       13.62       11.19      1.70 o 
  -2   7  18        1.35        1.38      1.21 o 
  -1   7  18      277.73      260.68      5.43 o 
   0   7  18       12.49       16.31      1.64 o 
   1   7  18       26.60       31.46      2.07 o 
   2   7  18       30.02       33.85      2.11 o 
   3   7  18        7.59        6.57      1.76 o 
   4   7  18      148.89      150.04      4.25 o 
 -12   8  18        0.84        0.62      1.07 o 
 -11   8  18        1.38        1.59      0.85 o 
 -10   8  18        3.87        6.28      1.28 o 
  -9   8  18        0.14       -0.03      1.15 o 
  -8   8  18      315.61      337.13      5.77 o 
  -7   8  18        1.28        0.94      1.11 o 
  -6   8  18        9.22       14.40      1.84 o 
  -5   8  18      349.98      365.10      6.72 o 
  -4   8  18       17.47       19.66      1.77 o 
  -3   8  18       89.92       80.64      3.58 o 
  -2   8  18       23.76       25.82      2.34 o 
  -1   8  18       97.02      106.19      3.47 o 
   0   8  18       95.78      101.01      3.34 o 
   1   8  18       66.05       71.79      2.87 o 
   2   8  18       97.85       90.68      3.18 o 
   3   8  18       22.38       22.15      2.13 o 
 -11   9  18       59.64       68.46      6.82 o 
 -10   9  18       23.34       21.66      1.83 o 
  -9   9  18      172.08      179.95      4.14 o 
  -8   9  18        4.06        5.12      1.62 o 
  -7   9  18      427.85      429.65      7.69 o 
  -6   9  18      197.12      205.46      4.76 o 
  -5   9  18       77.63       91.08      3.95 o 
  -4   9  18        1.01        3.63      1.25 o 
  -3   9  18      459.89      478.43      8.69 o 
  -2   9  18       49.14       54.61      3.08 o 
  -1   9  18        0.42        4.04      1.30 o 
   0   9  18        2.24        0.75      1.12 o 
   1   9  18        4.10        2.39      1.25 o 
   2   9  18      118.42      122.01      4.30 o 
 -10  10  18       31.92       32.17      2.66 o 
  -9  10  18        0.11        2.44      1.80 o 
  -8  10  18       31.05       32.82      2.72 o 
  -7  10  18       20.80       26.57      2.95 o 
  -6  10  18       64.74       62.50      3.16 o 
  -5  10  18        9.69       10.51      1.59 o 
  -4  10  18       64.77       64.49      3.44 o 
  -3  10  18        0.61        0.17      1.12 o 
  -2  10  18       55.62       54.93      3.09 o 
  -1  10  18        7.92        8.06      1.77 o 
   0  10  18       91.92       80.58      3.29 o 
   1  10  18        9.69       14.93      2.05 o 
  -8  11  18       15.18       18.41      2.33 o 
  -7  11  18       29.37       27.41      2.64 o 
  -6  11  18       13.44       11.56      2.05 o 
  -5  11  18       96.08       98.18      3.42 o 
  -4  11  18       34.15       31.58      2.89 o 
  -3  11  18        7.55        9.81      2.27 o 
  -2  11  18        0.98        2.64      1.34 o 
  -1  11  18       13.32       17.95      2.36 o 
 -15   1  19        3.60        4.57      1.44 o 
 -14   1  19        1.27        1.31      1.73 o 
 -13   1  19       29.47       32.90      1.51 o 
 -12   1  19        0.45        0.46      0.74 o 
 -11   1  19       89.56       98.90      2.55 o 
 -10   1  19        2.84        3.24      1.30 o 
  -9   1  19       81.24       87.61      2.53 o 
  -8   1  19        0.54        0.10      0.78 o 
  -7   1  19      404.50      337.48      5.14 o 
  -6   1  19        2.17        1.38      1.13 o 
  -5   1  19        0.00        1.16      1.04 o 
  -4   1  19       38.25       25.59      2.06 o 
  -3   1  19        0.44        2.75      1.83 o 
  -2   1  19       25.93       23.30      3.05 o 
  -1   1  19        0.00        2.17      0.91 o 
   0   1  19       48.98       53.96      2.18 o 
   1   1  19        4.35        5.90      0.89 o 
   2   1  19      105.03      116.12      3.38 o 
   3   1  19        0.35        1.01      0.63 o 
   4   1  19        2.15        2.48      0.99 o 
   5   1  19      104.92      101.17      3.09 o 
   6   1  19       26.91       27.16      1.94 o 
 -14   2  19        0.35       -0.36      0.84 o 
 -13   2  19        0.98        0.06      0.95 o 
 -12   2  19       29.37       29.26      1.45 o 
 -11   2  19        4.57        2.44      0.89 o 
 -10   2  19       27.42       23.87      2.09 o 
  -9   2  19      120.50      105.08      3.14 o 
  -8   2  19        3.16        1.91      0.86 o 
  -7   2  19        2.43        4.99      0.93 o 
  -6   2  19       56.01       54.75      2.21 o 
  -5   2  19       78.37       66.19      3.05 o 
  -4   2  19        0.86        0.07      0.89 o 
  -3   2  19      121.86      125.65      3.84 o 
  -2   2  19       13.81        6.25      1.29 o 
  -1   2  19       27.73       35.62      2.04 o 
   0   2  19       64.24       60.96      2.14 o 
   1   2  19       13.53        8.61      1.25 o 
   2   2  19       11.15       11.29      1.05 o 
   3   2  19       34.69       34.01      2.55 o 
   4   2  19        4.58        3.70      1.14 o 
   5   2  19       41.00       42.10      6.06 o 
   6   2  19       83.87       94.14      3.68 o 
 -14   3  19        0.02        0.12      0.85 o 
 -13   3  19       25.03       22.77      1.25 o 
 -12   3  19       86.26       80.06      2.15 o 
 -11   3  19      112.04      118.13      2.53 o 
 -10   3  19       10.27        9.65      1.60 o 
  -9   3  19      237.06      209.88      6.03 o 
  -8   3  19        0.00        0.07      0.83 o 
  -7   3  19        3.63        2.83      0.90 o 
  -6   3  19        2.42        1.07      0.86 o 
  -5   3  19      228.80      212.23      5.61 o 
  -4   3  19        0.03        0.57      0.97 o 
  -3   3  19       92.90      100.43      5.74 o 
  -2   3  19      283.35      274.69      6.00 o 
  -1   3  19        0.36        0.15      0.87 o 
   0   3  19        0.55        1.02      0.81 o 
   1   3  19      126.91      119.01      3.06 o 
   2   3  19        0.02        0.63      0.77 o 
   3   3  19       81.76       88.52      2.56 o 
   4   3  19       81.22       83.71      3.09 o 
   5   3  19       19.43       25.01      2.35 o 
 -14   4  19        8.88       11.17      1.30 o 
 -13   4  19       27.23       25.24      1.27 o 
 -12   4  19       29.42       26.07      1.49 o 
 -11   4  19        4.90        8.03      1.06 o 
 -10   4  19      178.81      180.17      4.18 o 
  -9   4  19      292.81      280.95      6.21 o 
  -8   4  19       15.12       18.03      1.43 o 
  -7   4  19      139.39      129.44      3.58 o 
  -6   4  19       74.48       63.38      3.57 o 
  -5   4  19        5.36        2.19      1.20 o 
  -4   4  19       15.38       14.11      1.79 o 
  -3   4  19       26.27       27.46      2.54 o 
  -2   4  19       32.98       30.73      2.22 o 
  -1   4  19      673.32      702.33     11.82 o 
   0   4  19      308.56      311.99      5.64 o 
   1   4  19        4.89        2.74      0.95 o 
   2   4  19       85.49       92.19      2.66 o 
   3   4  19      184.80      181.00      4.70 o 
   4   4  19        0.12        0.19      0.97 o 
   5   4  19        4.43        2.09      0.96 o 
 -14   5  19       25.50       27.24      2.15 o 
 -13   5  19       42.32       43.65      1.82 o 
 -12   5  19        0.07       -0.65      1.24 o 
 -11   5  19      107.48      110.68      3.02 o 
 -10   5  19       35.36       32.96      1.87 o 
  -9   5  19        0.07        1.33      1.57 o 
  -8   5  19       10.27       11.61      1.40 o 
  -7   5  19        8.69        6.48      1.09 o 
  -6   5  19       64.78       65.59      4.16 o 
  -5   5  19       42.88       38.70      2.15 o 
  -4   5  19       15.42       13.82      1.93 o 
  -3   5  19       27.50       34.02      2.43 o 
  -2   5  19      173.75      171.95      4.75 o 
  -1   5  19      102.16       96.30      3.03 o 
   0   5  19      201.77      193.92      5.93 o 
   1   5  19        0.05        0.47      0.86 o 
   2   5  19        1.69        0.77      0.91 o 
   3   5  19       21.76       20.52      1.57 o 
   4   5  19      378.73      399.12      7.29 o 
   5   5  19      239.42      263.59      5.38 o 
 -13   6  19       28.11       33.11      2.33 o 
 -12   6  19        3.41        4.47      1.27 o 
 -11   6  19      106.05      102.96      3.04 o 
 -10   6  19        0.94        0.74      1.00 o 
  -9   6  19       21.90       18.96      1.48 o 
  -8   6  19       46.15       52.27      3.46 o 
  -7   6  19       72.88       74.43      2.41 o 
  -6   6  19        5.62        4.10      1.19 o 
  -5   6  19        7.46        3.99      1.11 o 
  -4   6  19      110.51      108.10      5.52 o 
  -3   6  19       74.93       69.65      4.49 o 
  -2   6  19      107.19      111.63      6.64 o 
  -1   6  19       60.40       58.97      2.55 o 
   0   6  19       32.84       31.25      2.04 o 
   1   6  19       25.52       26.87      1.89 o 
   2   6  19        0.06       -0.70      1.21 o 
   3   6  19        0.99        1.10      1.12 o 
   4   6  19      110.40      129.43      5.60 o 
 -12   7  19        4.91        5.83      1.07 o 
 -11   7  19        7.50        5.31      1.38 o 
 -10   7  19       53.16       51.74      2.32 o 
  -9   7  19        4.45        2.97      1.04 o 
  -8   7  19      140.85      150.14      3.95 o 
  -7   7  19      164.96      151.40      3.92 o 
  -6   7  19        4.84        2.04      1.15 o 
  -5   7  19        7.46        6.74      1.31 o 
  -4   7  19        0.74       -0.31      1.17 o 
  -3   7  19       56.15       51.71      3.49 o 
  -2   7  19        0.29        0.17      1.19 o 
  -1   7  19      102.42      102.23      5.08 o 
   0   7  19       19.72       17.78      1.74 o 
   1   7  19      104.99      105.01      4.34 o 
   2   7  19       99.33      100.64      3.26 o 
   3   7  19       68.76       64.50      2.94 o 
 -12   8  19        1.20        1.40      2.48 o 
 -11   8  19        3.32        2.94      1.23 o 
 -10   8  19       18.37       16.30      1.63 o 
  -9   8  19        5.93        7.24      2.00 o 
  -8   8  19       32.07       29.43      2.60 o 
  -7   8  19      108.21      108.54      3.90 o 
  -6   8  19      147.20      143.08      4.94 o 
  -5   8  19       22.08       19.49      2.26 o 
  -4   8  19        1.00        0.49      1.07 o 
  -3   8  19        0.06        0.23      2.03 o 
  -2   8  19       38.13       34.45      5.57 o 
  -1   8  19        2.71        3.11      1.22 o 
   0   8  19       13.38       15.99      2.33 o 
   1   8  19      155.32      159.07      4.28 o 
   2   8  19       56.77       63.07      3.09 o 
   3   8  19      138.32      155.16      4.67 o 
 -10   9  19        0.31        0.52      1.15 o 
  -9   9  19       18.87       23.89      3.39 o 
  -8   9  19       68.95       74.29      3.53 o 
  -7   9  19        5.22        4.38      1.43 o 
  -6   9  19       86.75       87.72      3.29 o 
  -5   9  19      208.01      211.72     11.48 o 
  -4   9  19      122.54      129.45      5.66 o 
  -3   9  19       13.37       10.33      1.54 o 
  -2   9  19        0.59        0.52      1.27 o 
  -1   9  19        0.12        0.40      1.11 o 
   0   9  19        1.27       -0.82      1.32 o 
   1   9  19        0.15        0.66      2.06 o 
   2   9  19       19.34       27.63      2.47 o 
  -9  10  19        3.34        4.11      1.74 o 
  -8  10  19       22.10       19.89      2.37 o 
  -7  10  19       19.75       18.73      4.36 o 
  -6  10  19      148.47      163.83      6.20 o 
  -5  10  19       11.84       12.54      2.11 o 
  -4  10  19        8.60        9.15      2.47 o 
  -3  10  19      140.06      141.86      4.12 o 
  -2  10  19       18.05       16.68      2.28 o 
  -1  10  19       19.54       16.73      2.31 o 
   0  10  19        2.28        0.39      1.40 o 
  -6  11  19        2.29        1.75      3.07 o 
  -5  11  19       13.83       12.84      2.24 o 
  -4  11  19        0.60       -0.55      1.52 o 
  -3  11  19        2.58       11.95      6.16 o 
  -2  11  19        8.43        7.55      2.41 o 
 -14   0  20      238.19      252.10      5.50 o 
 -13   0  20      166.99      175.06      4.35 o 
 -12   0  20        4.21        3.67      2.02 o 
 -11   0  20      339.85      327.00     10.02 o 
 -10   0  20      457.77      472.97     12.93 o 
  -9   0  20      740.06      696.29     12.70 o 
  -8   0  20        7.09        6.21      1.54 o 
  -7   0  20      228.62      232.07      5.86 o 
  -6   0  20        0.77        2.13      1.61 o 
  -5   0  20       15.34       16.56      2.67 o 
  -4   0  20        8.56       11.81      2.26 o 
  -3   0  20      104.88      101.85      4.94 o 
  -2   0  20      219.39      197.61      6.90 o 
  -1   0  20        0.14        0.01      1.18 o 
   0   0  20      414.77      425.71     10.72 o 
   1   0  20        0.36       -0.90      1.11 o 
   2   0  20       39.34       46.75      2.64 o 
   3   0  20       49.51       53.84      2.41 o 
   4   0  20       18.23       18.41      1.50 o 
 -14   1  20       69.64       72.75      2.02 o 
 -13   1  20       47.05       46.71      1.66 o 
 -12   1  20      178.48      187.85      5.04 o 
 -11   1  20        0.03       -1.70      1.20 o 
 -10   1  20       48.69       47.23      2.65 o 
  -9   1  20       22.06       17.93      1.47 o 
  -8   1  20      315.81      335.80      5.34 o 
  -7   1  20      265.55      229.17      4.10 o 
  -6   1  20       23.25       18.91      2.89 o 
  -5   1  20       61.28       49.79      2.73 o 
  -4   1  20        1.81        2.88      1.44 o 
  -3   1  20      184.82      173.03      4.67 o 
  -2   1  20       27.03       35.36      4.78 o 
  -1   1  20       29.59       31.25      2.00 o 
   0   1  20       65.83       66.29      3.97 o 
   1   1  20       93.61       90.66      5.89 o 
   2   1  20      122.97      128.49      2.93 o 
   3   1  20       11.69       16.32      1.19 o 
   4   1  20       52.01       57.17      1.76 o 
   5   1  20       14.26       11.31      1.54 o 
 -14   2  20      100.93      104.51      2.38 o 
 -13   2  20        5.77        5.14      1.12 o 
 -12   2  20        0.37       -1.19      1.23 o 
 -11   2  20        1.75        1.41      1.93 o 
 -10   2  20       50.52       52.29      2.81 o 
  -9   2  20        2.49        0.30      0.86 o 
  -8   2  20        0.02        0.44      0.89 o 
  -7   2  20       36.76       41.34      1.91 o 
  -6   2  20       57.02       55.12      4.19 o 
  -5   2  20      153.63      142.62      4.56 o 
  -4   2  20       17.98       18.01      1.93 o 
  -3   2  20      178.73      155.75      4.45 o 
  -2   2  20        1.80        0.50      0.94 o 
  -1   2  20       52.60       54.37      3.15 o 
   0   2  20       52.29       57.79      2.39 o 
   1   2  20       32.55       24.79      2.37 o 
   2   2  20       13.26       13.93      1.24 o 
   3   2  20        3.18        2.08      0.79 o 
   4   2  20        0.72        0.50      0.74 o 
   5   2  20       14.01       16.14      1.91 o 
 -14   3  20       10.95       12.85      1.69 o 
 -13   3  20       85.91       89.52      2.34 o 
 -12   3  20       61.68       66.86      3.11 o 
 -11   3  20        9.35        8.04      1.58 o 
 -10   3  20       42.60       43.43      2.78 o 
  -9   3  20        6.36       10.03      1.48 o 
  -8   3  20       80.41       81.52      2.47 o 
  -7   3  20        0.00       -1.03      0.92 o 
  -6   3  20        0.16        1.29      1.04 o 
  -5   3  20       52.79       48.69      2.86 o 
  -4   3  20       42.33       43.26      5.72 o 
  -3   3  20       94.91       82.39      3.22 o 
  -2   3  20       56.20       65.16      2.84 o 
  -1   3  20       13.02       14.81      1.60 o 
   0   3  20      111.22       96.28      4.56 o 
   1   3  20       82.69       89.48      3.49 o 
   2   3  20       17.32       16.79      1.89 o 
   3   3  20       27.69       25.91      1.57 o 
   4   3  20       69.44       75.18      2.38 o 
   5   3  20       12.25       10.74      1.92 o 
 -14   4  20       46.27       53.23      2.67 o 
 -13   4  20        0.51        0.49      0.86 o 
 -12   4  20        1.12        0.29      1.00 o 
 -11   4  20        0.44       -2.27      1.14 o 
 -10   4  20       19.53       17.98      2.02 o 
  -9   4  20      119.21      114.11      3.39 o 
  -8   4  20       68.66       66.56      2.80 o 
  -7   4  20        0.01        0.28      0.79 o 
  -6   4  20       24.96       25.62      1.88 o 
  -5   4  20        1.65        0.01      1.55 o 
  -4   4  20       34.86       21.83      2.12 o 
  -3   4  20        0.68       -0.12      1.09 o 
  -2   4  20        6.75        5.96      1.32 o 
  -1   4  20        0.00       -1.36      0.93 o 
   0   4  20        3.10        4.75      1.09 o 
   1   4  20       31.31       33.96      2.44 o 
   2   4  20       95.03      103.04      2.90 o 
   3   4  20      163.02      162.09      3.67 o 
   4   4  20        0.00        0.09      0.95 o 
 -13   5  20       54.14       57.12      1.96 o 
 -12   5  20        5.52        4.59      1.19 o 
 -11   5  20      138.20      145.84      3.57 o 
 -10   5  20        0.91       -0.59      1.40 o 
  -9   5  20        6.59        7.65      1.68 o 
  -8   5  20       23.19       19.84      1.77 o 
  -7   5  20       41.52       38.91      1.96 o 
  -6   5  20       11.69       14.37      1.67 o 
  -5   5  20        9.21        7.72      1.65 o 
  -4   5  20       99.82       85.82      3.59 o 
  -3   5  20      164.09      155.75      8.24 o 
  -2   5  20      109.28      118.08      3.95 o 
  -1   5  20       32.87       35.23      2.43 o 
   0   5  20        7.66        9.11      1.33 o 
   1   5  20        3.43        2.40      1.05 o 
   2   5  20       10.50       11.92      1.38 o 
   3   5  20        6.04        9.07      1.37 o 
   4   5  20        9.18        7.68      1.35 o 
 -13   6  20        0.25        0.43      1.03 o 
 -12   6  20       24.56       22.71      1.79 o 
 -11   6  20       22.65       23.68      1.75 o 
 -10   6  20       11.24       11.19      1.33 o 
  -9   6  20       15.67       16.12      2.03 o 
  -8   6  20       80.29       80.43      3.47 o 
  -7   6  20       14.05       13.48      1.39 o 
  -6   6  20      160.41      169.44      4.27 o 
  -5   6  20      118.06      126.57      3.58 o 
  -4   6  20        0.85       -0.88      1.14 o 
  -3   6  20       36.32       34.72      2.83 o 
  -2   6  20        1.53       -1.64      2.86 o 
  -1   6  20       72.35       79.62      3.34 o 
   0   6  20       28.83       27.42      2.11 o 
   1   6  20      232.77      235.03      5.07 o 
   2   6  20       53.37       56.43      2.64 o 
   3   6  20        0.49       -1.21      1.09 o 
 -12   7  20       10.78       11.27      1.87 o 
 -11   7  20       32.75       30.09      1.96 o 
 -10   7  20        6.79        6.57      1.23 o 
  -9   7  20       29.93       33.85      2.68 o 
  -8   7  20        1.12        1.64      1.16 o 
  -7   7  20       85.79       93.64      4.00 o 
  -6   7  20       11.91        8.75      1.57 o 
  -5   7  20        4.42        3.04      1.17 o 
  -4   7  20       70.01       72.21      6.49 o 
  -3   7  20        0.16       -0.57      2.41 o 
  -2   7  20        0.00       -0.09      1.14 o 
  -1   7  20       17.37       17.95      1.80 o 
   0   7  20       28.31       29.19      2.11 o 
   1   7  20        9.45        5.90      1.38 o 
   2   7  20        0.16       -0.15      1.60 o 
   3   7  20       31.84       37.47      2.67 o 
 -11   8  20       47.92       55.35      3.37 o 
 -10   8  20        1.32        0.49      2.08 o 
  -9   8  20      257.99      273.57      9.56 o 
  -8   8  20       75.63       97.47      7.14 o 
  -7   8  20       47.64       46.47      2.80 o 
  -6   8  20        0.12       -1.93      1.27 o 
  -5   8  20        7.40        6.16      1.81 o 
  -4   8  20       96.44      102.97      3.40 o 
  -3   8  20       16.71       13.76      2.03 o 
  -2   8  20       29.08       28.56      2.56 o 
  -1   8  20        1.58        1.87      1.19 o 
   0   8  20        0.45        0.57      1.14 o 
   1   8  20       35.05       36.14      2.75 o 
   2   8  20        0.09        0.99      1.35 o 
 -10   9  20      157.29      182.15      5.49 o 
  -9   9  20       19.58       21.80      2.41 o 
  -8   9  20      257.67      262.80      6.80 o 
  -7   9  20        4.96        5.83      2.61 o 
  -6   9  20       10.88       13.36      2.83 o 
  -5   9  20        2.21        3.31      1.32 o 
  -4   9  20        3.79        3.38      1.34 o 
  -3   9  20        1.12       -1.42      1.58 o 
  -2   9  20       92.05       85.08      8.51 o 
  -1   9  20       77.49       68.45      3.50 o 
   0   9  20       28.15       28.99      2.67 o 
  -8  10  20       19.85       23.79      2.52 o 
  -7  10  20        0.80        2.73      1.70 o 
  -6  10  20        7.63       11.74      1.75 o 
  -5  10  20      117.52      132.23      4.97 o 
  -4  10  20       18.45       17.02      2.99 o 
  -3  10  20       22.58       28.51      2.27 o 
  -2  10  20       24.08       24.49      2.69 o 
  -1  10  20       54.04       54.34      3.63 o 
 -14   1  21       26.47       27.26      2.20 o 
 -13   1  21      352.93      394.86      8.02 o 
 -12   1  21       37.38       35.75      2.58 o 
 -11   1  21       27.84       30.38      3.13 o 
 -10   1  21      165.30      169.85      4.90 o 
  -9   1  21       48.41       57.24      3.24 o 
  -8   1  21       39.85       33.34      1.84 o 
  -7   1  21      107.49      101.38      3.23 o 
  -6   1  21       40.55       33.65      2.69 o 
  -5   1  21        1.56        2.88      1.26 o 
  -4   1  21        0.30        2.31      1.15 o 
  -3   1  21       10.33       11.64      1.60 o 
  -2   1  21       52.66       52.38      4.32 o 
  -1   1  21        0.01       -1.02      0.86 o 
   0   1  21       25.03       24.74      1.82 o 
   1   1  21        2.26        2.67      0.98 o 
   2   1  21       88.17       97.79      2.85 o 
   3   1  21        6.62        9.68      1.41 o 
   4   1  21       12.19       15.70      1.24 o 
 -14   2  21       23.93       23.00      2.09 o 
 -13   2  21        2.61        1.06      1.36 o 
 -12   2  21        9.64        9.68      1.71 o 
 -11   2  21      138.47      149.42      4.58 o 
 -10   2  21       11.26       14.96      3.75 o 
  -9   2  21       21.04       19.96      1.58 o 
  -8   2  21       95.46      113.59      5.32 o 
  -7   2  21        4.07        5.97      1.23 o 
  -6   2  21        1.38        0.53      1.18 o 
  -5   2  21        0.27       -0.37      1.06 o 
  -4   2  21      106.80      109.62      3.96 o 
  -3   2  21        3.07        0.74      1.04 o 
  -2   2  21      129.01      122.96      3.89 o 
  -1   2  21       90.52       91.24      3.22 o 
   0   2  21       29.52       29.52      3.45 o 
   1   2  21        8.37        6.67      1.19 o 
   2   2  21       59.08       71.96      2.52 o 
   3   2  21        2.71        4.56      1.39 o 
   4   2  21       27.61       32.36      1.69 o 
 -14   3  21        5.34        6.49      2.15 o 
 -13   3  21       33.54       34.05      3.60 o 
 -12   3  21        1.66        0.33      1.32 o 
 -11   3  21       21.60       22.36      2.22 o 
 -10   3  21       75.84       76.84      3.34 o 
  -9   3  21       93.09       95.01      3.15 o 
  -8   3  21       55.09       60.59      2.28 o 
  -7   3  21      103.54      110.85      5.14 o 
  -6   3  21       21.59       21.24      2.27 o 
  -5   3  21        3.24        0.08      1.16 o 
  -4   3  21       31.88       36.11      2.66 o 
  -3   3  21       26.96       31.24      2.38 o 
  -2   3  21       74.74       74.38      3.10 o 
  -1   3  21       39.28       41.28      2.42 o 
   0   3  21       86.99       82.26      3.03 o 
   1   3  21        2.15        1.92      0.98 o 
   2   3  21       77.08       74.37      2.47 o 
   3   3  21       26.52       24.08      1.61 o 
   4   3  21        3.29        2.44      0.99 o 
 -13   4  21        2.58        3.37      1.51 o 
 -12   4  21       65.81       59.54      3.06 o 
 -11   4  21       15.59       15.02      2.08 o 
 -10   4  21       40.38       48.35      3.67 o 
  -9   4  21      205.40      195.01      4.56 o 
  -8   4  21       15.98       13.11      1.55 o 
  -7   4  21        4.33        6.64      2.09 o 
  -6   4  21      110.88      118.20      4.46 o 
  -5   4  21      168.64      166.85      5.17 o 
  -4   4  21        1.67        0.10      1.20 o 
  -3   4  21        1.25        1.70      1.23 o 
  -2   4  21      183.25      175.63      4.93 o 
  -1   4  21       15.14       14.91      1.76 o 
   0   4  21      225.53      239.84     11.51 o 
   1   4  21       21.07       21.18      2.15 o 
   2   4  21       16.78       20.64      2.46 o 
   3   4  21       11.70       12.63      1.49 o 
 -13   5  21        7.36        8.11      1.99 o 
 -12   5  21       54.88       56.18      3.02 o 
 -11   5  21       42.65       47.26      3.00 o 
 -10   5  21        7.21        9.99      1.83 o 
  -9   5  21       45.59       48.94      3.56 o 
  -8   5  21      150.40      159.13      5.40 o 
  -7   5  21        6.44        5.67      1.35 o 
  -6   5  21       86.84       82.30      2.99 o 
  -5   5  21       74.91       84.14      3.78 o 
  -4   5  21       30.37       27.17      2.46 o 
  -3   5  21      175.63      175.70      5.15 o 
  -2   5  21        1.72        0.21      1.54 o 
  -1   5  21      273.68      254.37      7.49 o 
   0   5  21       32.31       37.16      4.36 o 
   1   5  21        0.95        0.00      0.98 o 
   2   5  21       12.94       11.86      1.56 o 
   3   5  21       17.97       18.33      1.75 o 
 -12   6  21       59.68       59.44      2.43 o 
 -11   6  21        0.41        0.71      1.41 o 
 -10   6  21       35.20       41.43      4.62 o 
  -9   6  21       12.15       11.88      1.91 o 
  -8   6  21      195.33      208.87      4.85 o 
  -7   6  21      108.17      113.43      3.65 o 
  -6   6  21       41.93       44.23      2.54 o 
  -5   6  21        0.68       -0.27      3.16 o 
  -4   6  21        0.54        1.10      1.26 o 
  -3   6  21      202.35      186.09      5.44 o 
  -2   6  21       10.55        8.90      1.67 o 
  -1   6  21        0.39        1.11      1.51 o 
   0   6  21      115.20      109.56      3.45 o 
   1   6  21       65.17       69.18      3.06 o 
   2   6  21       90.20       94.71      3.46 o 
 -11   7  21       73.06       75.97      3.58 o 
 -10   7  21       34.68       40.51      2.95 o 
  -9   7  21        3.27        3.79      2.91 o 
  -8   7  21        2.96        3.17      1.29 o 
  -7   7  21      131.46      147.14      4.01 o 
  -6   7  21        0.00        1.00      1.19 o 
  -5   7  21       26.10       25.79      2.07 o 
  -4   7  21        0.78        0.11      1.29 o 
  -3   7  21       27.17       28.68      2.58 o 
  -2   7  21        0.18       -0.69      1.51 o 
  -1   7  21        0.70       -1.17      1.16 o 
   0   7  21       37.16       34.14      5.08 o 
   1   7  21       26.56       27.39      2.42 o 
   2   7  21       52.23       55.35      2.92 o 
 -10   8  21      342.93      350.35      8.05 o 
  -9   8  21        3.77        3.80      1.83 o 
  -8   8  21        1.78        1.69      1.50 o 
  -7   8  21        0.38        2.03      1.27 o 
  -6   8  21       17.03       19.20      1.97 o 
  -5   8  21       76.54       75.81      3.42 o 
  -4   8  21       30.63       31.07      4.58 o 
  -3   8  21       49.09       48.35      3.33 o 
  -2   8  21       12.55       14.46      3.73 o 
  -1   8  21       23.07       23.42      2.43 o 
   0   8  21        6.95        6.97      1.71 o 
   1   8  21       15.46       18.97      3.83 o 
  -9   9  21        0.01       -0.63      1.53 o 
  -8   9  21       10.35       11.48      2.04 o 
  -7   9  21       12.63       12.37      1.84 o 
  -6   9  21       35.14       28.42      3.09 o 
  -5   9  21        7.76        6.53      1.54 o 
  -4   9  21        0.43        1.92      1.28 o 
  -3   9  21        0.40        0.03      1.43 o 
  -2   9  21        3.61        6.62      1.75 o 
  -1   9  21        0.35        0.12      1.38 o 
  -6  10  21       28.92       30.30      2.96 o 
  -5  10  21        9.86       10.19      2.18 o 
  -4  10  21        6.83        6.43      1.94 o 
 -14   0  22       14.58       16.05      2.76 o 
 -13   0  22      164.47      171.09      6.95 o 
 -12   0  22       87.49       97.49      5.32 o 
 -11   0  22       74.77       66.70      4.71 o 
 -10   0  22       86.86       92.39      5.29 o 
  -9   0  22       70.15       85.01      3.81 o 
  -8   0  22      336.50      341.61      7.85 o 
  -7   0  22       19.14       17.89      3.22 o 
  -6   0  22        2.06        6.90      2.22 o 
  -5   0  22       89.99       85.32      5.17 o 
  -4   0  22      399.91      360.66     11.18 o 
  -3   0  22      320.82      312.76      9.97 o 
  -2   0  22      143.38      142.07      6.03 o 
  -1   0  22        5.81        6.68      1.88 o 
   0   0  22        6.52        8.76      1.92 o 
   1   0  22       82.27       87.19      4.19 o 
   2   0  22       43.55       34.75      2.69 o 
   3   0  22        7.52       10.44      1.72 o 
 -14   1  22       34.11       39.45      2.61 o 
 -13   1  22        8.40       11.16      2.14 o 
 -12   1  22       45.05       40.28      2.76 o 
 -11   1  22      189.91      215.73     14.43 o 
 -10   1  22       34.22       26.61      2.38 o 
  -9   1  22      322.42      318.21      6.22 o 
  -8   1  22      201.76      207.61      5.91 o 
  -7   1  22        7.11        5.80      1.62 o 
  -6   1  22       44.31       38.65      2.95 o 
  -5   1  22       16.48       17.94      2.12 o 
  -4   1  22      163.02      150.25      4.72 o 
  -3   1  22       27.30       27.79      2.30 o 
  -2   1  22       56.99       59.59      2.85 o 
  -1   1  22       25.69       29.51      2.18 o 
   0   1  22       23.15       23.42      1.88 o 
   1   1  22       41.21       44.76      2.24 o 
   2   1  22       40.68       38.19      3.98 o 
   3   1  22        0.18       -0.10      0.87 o 
 -13   2  22        0.95       -0.79      1.32 o 
 -12   2  22       71.67       73.10      3.35 o 
 -11   2  22       30.36       30.51      2.56 o 
 -10   2  22       18.16       12.21      1.86 o 
  -9   2  22      120.69      121.80      3.21 o 
  -8   2  22        2.23        3.13      1.34 o 
  -7   2  22       80.15       66.03      3.53 o 
  -6   2  22        9.06       11.84      1.92 o 
  -5   2  22       35.85       30.35      2.60 o 
  -4   2  22        1.06        1.25      1.19 o 
  -3   2  22        4.78        4.45      2.85 o 
  -2   2  22        0.48        0.38      1.10 o 
  -1   2  22       17.35       18.66      3.87 o 
   0   2  22      102.76      111.37      3.57 o 
   1   2  22      119.17      124.02      3.64 o 
   2   2  22       36.14       41.38      2.14 o 
   3   2  22        1.20        0.14      0.92 o 
 -13   3  22        9.67       10.35      3.54 o 
 -12   3  22       13.97        9.16      1.75 o 
 -11   3  22        4.84        4.48      1.58 o 
 -10   3  22       11.50       12.84      1.89 o 
  -9   3  22       19.92       23.87      1.98 o 
  -8   3  22       27.17       33.95      1.95 o 
  -7   3  22       82.10       91.96      5.78 o 
  -6   3  22        0.35       -0.62      1.20 o 
  -5   3  22      197.72      190.80      5.65 o 
  -4   3  22        0.10        0.03      1.35 o 
  -3   3  22        8.31        7.18      2.42 o 
  -2   3  22      320.00      317.50      7.10 o 
  -1   3  22      324.96      344.47      7.27 o 
   0   3  22       97.57      102.24      4.31 o 
   1   3  22        0.01        0.38      1.06 o 
   2   3  22       12.38       11.72      3.04 o 
   3   3  22       85.46       96.13      3.03 o 
 -13   4  22       26.96       24.39      2.30 o 
 -12   4  22       46.93       42.00      2.87 o 
 -11   4  22       18.11       14.35      1.98 o 
 -10   4  22        0.98        0.85      1.40 o 
  -9   4  22        0.65       -0.01      1.17 o 
  -8   4  22        2.45        4.60      1.15 o 
  -7   4  22       11.30       14.08      2.83 o 
  -6   4  22      807.06      850.32     15.40 o 
  -5   4  22       19.52       24.95      2.84 o 
  -4   4  22      232.51      226.15     10.30 o 
  -3   4  22      368.33      399.28     10.38 o 
  -2   4  22        5.94        5.71      1.48 o 
  -1   4  22       19.14       20.22      2.03 o 
   0   4  22       17.80       17.51      1.86 o 
   1   4  22        7.95        6.96      1.39 o 
   2   4  22        8.23        6.66      1.36 o 
 -12   5  22        6.29        8.98      1.81 o 
 -11   5  22       44.75       45.99      3.15 o 
 -10   5  22        4.20        3.99      1.62 o 
  -9   5  22        0.06       -0.73      1.08 o 
  -8   5  22       81.10       89.82      2.83 o 
  -7   5  22        4.15        5.28      1.35 o 
  -6   5  22        7.29        6.30      2.50 o 
  -5   5  22      492.84      503.53     17.51 o 
  -4   5  22      118.40      123.35      6.97 o 
  -3   5  22        2.65        2.58      2.45 o 
  -2   5  22      106.10      113.54      4.12 o 
  -1   5  22        1.91        2.85      1.28 o 
   0   5  22        8.56        6.44      2.92 o 
   1   5  22        1.53        1.54      1.18 o 
   2   5  22       30.81       31.19      2.26 o 
 -12   6  22       19.81       25.17      2.47 o 
 -11   6  22       19.00       19.49      2.30 o 
 -10   6  22        3.05        4.93      1.67 o 
  -9   6  22        0.01       -0.72      1.35 o 
  -8   6  22       33.49       42.76      2.52 o 
  -7   6  22       35.39       40.70      2.57 o 
  -6   6  22        7.05       10.81      1.58 o 
  -5   6  22        8.68        6.75      1.72 o 
  -4   6  22        1.00        1.30      1.41 o 
  -3   6  22       52.41       49.38      3.08 o 
  -2   6  22       11.60        8.78      1.67 o 
  -1   6  22      139.06      131.06      4.42 o 
   0   6  22       24.22       23.96      2.54 o 
   1   6  22        0.02       -1.81      1.14 o 
 -11   7  22        5.22        7.50      1.86 o 
 -10   7  22       56.05       56.27      3.35 o 
  -9   7  22        5.53        7.00      1.77 o 
  -8   7  22       71.11       70.24      3.12 o 
  -7   7  22        3.91        3.99      1.65 o 
  -6   7  22       35.44       32.06      2.33 o 
  -5   7  22        0.48       -0.49      1.46 o 
  -4   7  22       32.08       31.90      2.85 o 
  -3   7  22        1.93        2.17      1.42 o 
  -2   7  22        7.65        5.74      1.64 o 
  -1   7  22       61.69       60.16      3.43 o 
   0   7  22        1.12       -1.65      1.21 o 
 -10   8  22        7.04        3.95      2.90 o 
  -9   8  22        5.96        6.98      1.84 o 
  -8   8  22       16.57       15.99      2.42 o 
  -7   8  22       25.53       26.06      2.67 o 
  -6   8  22        4.87        4.88      2.31 o 
  -5   8  22       62.46       65.05      4.27 o 
  -4   8  22        5.04        5.29      1.75 o 
  -3   8  22       17.63       18.16      2.36 o 
  -2   8  22       56.48       52.00      3.43 o 
  -1   8  22       26.30       32.50      2.79 o 
  -8   9  22        0.08        1.51      1.66 o 
  -7   9  22        7.49        5.10      1.46 o 
  -6   9  22        1.32        1.34      1.64 o 
  -5   9  22       11.80       11.86      1.98 o 
  -4   9  22       10.20       11.67      2.15 o 
  -3   9  22      228.41      237.51      7.55 o 
 -13   1  23        0.14        0.58      1.38 o 
 -12   1  23       11.48        5.93      1.64 o 
 -11   1  23       35.58       43.41      2.95 o 
 -10   1  23        0.92        2.43      1.49 o 
  -9   1  23      135.44      149.96      4.37 o 
  -8   1  23        5.39        3.39      1.07 o 
  -7   1  23        1.55        0.02      1.37 o 
  -6   1  23      123.59      140.54      4.97 o 
  -5   1  23        0.00        1.98      1.44 o 
  -4   1  23        0.13        0.01      1.17 o 
  -3   1  23        0.55        0.64      1.18 o 
  -2   1  23      296.01      278.22      6.55 o 
  -1   1  23       19.50       22.83      2.04 o 
   0   1  23        1.28        0.97      1.09 o 
   1   1  23        0.15        0.08      0.99 o 
   2   1  23       99.65      108.71      3.34 o 
 -13   2  23        7.14        4.97      1.60 o 
 -12   2  23       57.45       57.04      9.85 o 
 -11   2  23        3.12        1.30      1.61 o 
 -10   2  23        6.41        9.20      2.59 o 
  -9   2  23        2.10        2.93      1.17 o 
  -8   2  23        7.77        7.07      1.24 o 
  -7   2  23      108.24      108.56      4.53 o 
  -6   2  23        5.44        4.67      1.57 o 
  -5   2  23       10.73       11.71      1.89 o 
  -4   2  23      385.77      404.52      8.81 o 
  -3   2  23       10.88       15.95      3.61 o 
  -2   2  23       58.50       54.86      2.94 o 
  -1   2  23      190.57      203.74      5.31 o 
   0   2  23      321.94      334.03      9.87 o 
   1   2  23        6.82        9.56      1.47 o 
   2   2  23       22.98       23.65      1.89 o 
 -13   3  23       25.43       31.64      2.59 o 
 -12   3  23       42.51       40.98      4.31 o 
 -11   3  23        0.45       -0.38      1.33 o 
 -10   3  23        2.15        1.64      1.49 o 
  -9   3  23      269.99      286.04      5.89 o 
  -8   3  23        2.07        3.29      1.09 o 
  -7   3  23       11.48       14.96      2.25 o 
  -6   3  23      124.38      125.76      4.78 o 
  -5   3  23       13.45       17.57      2.35 o 
  -4   3  23       21.57       22.43      2.37 o 
  -3   3  23      305.48      334.96      7.72 o 
  -2   3  23        1.19        0.89      1.23 o 
  -1   3  23        3.93        3.80      2.09 o 
   0   3  23        2.53        9.67      1.58 o 
   1   3  23        5.38        3.86      1.26 o 
   2   3  23        1.07        0.61      1.44 o 
 -12   4  23       19.69       18.12      2.35 o 
 -11   4  23       53.37       58.68      3.24 o 
 -10   4  23      248.67      264.56      7.64 o 
  -9   4  23      104.42      116.64      6.28 o 
  -8   4  23       51.11       51.94      2.91 o 
  -7   4  23       10.20        7.03      1.63 o 
  -6   4  23       52.95       50.16      3.48 o 
  -5   4  23       14.33       12.57      2.05 o 
  -4   4  23       22.71       19.69      2.86 o 
  -3   4  23        1.86        2.14      1.38 o 
  -2   4  23       41.01       35.53      2.66 o 
  -1   4  23      370.93      390.21      8.21 o 
   0   4  23       51.13       50.72      8.93 o 
   1   4  23        2.52        3.18      1.27 o 
 -12   5  23       42.26       41.35      5.47 o 
 -11   5  23        8.84        7.66      1.87 o 
 -10   5  23        5.77        3.89      3.27 o 
  -9   5  23       68.15       61.52      2.87 o 
  -8   5  23       49.87       47.38      3.45 o 
  -7   5  23       39.03       38.65      2.52 o 
  -6   5  23       25.29       32.23      2.94 o 
  -5   5  23      176.38      178.92      5.72 o 
  -4   5  23       52.60       58.53      3.27 o 
  -3   5  23        0.50        1.11      1.29 o 
  -2   5  23      175.27      164.51      5.09 o 
  -1   5  23       11.82        8.51      1.67 o 
   0   5  23       19.03       21.19      2.11 o 
   1   5  23        3.18        2.37      1.35 o 
 -11   6  23       72.14       69.50      3.57 o 
 -10   6  23        0.75       -0.59      1.39 o 
  -9   6  23      114.38      124.38      6.69 o 
  -8   6  23        8.89        5.88      1.44 o 
  -7   6  23      332.11      334.37      6.80 o 
  -6   6  23       56.57       60.74      3.92 o 
  -5   6  23       42.68       39.74      3.19 o 
  -4   6  23      130.63      139.96      5.00 o 
  -3   6  23       91.32       99.82      5.61 o 
  -2   6  23      148.34      151.67      8.47 o 
  -1   6  23        0.01        1.99      1.39 o 
   0   6  23        0.19       -0.18      1.40 o 
 -10   7  23        0.49        0.15      1.49 o 
  -9   7  23        0.92        0.87      1.58 o 
  -8   7  23       48.88       53.16      2.88 o 
  -7   7  23        2.83        2.37      1.63 o 
  -6   7  23       24.91       28.12      2.29 o 
  -5   7  23       12.66       14.42      3.82 o 
  -4   7  23       34.16       36.57      3.40 o 
  -3   7  23      124.74      144.88      6.25 o 
  -2   7  23       47.09       41.41      3.11 o 
  -1   7  23      172.73      163.11      5.20 o 
  -8   8  23       16.43       17.34      1.98 o 
  -7   8  23        0.00        1.15      2.17 o 
  -6   8  23       31.22       29.30      3.27 o 
  -5   8  23        0.22        0.62      1.91 o 
  -4   8  23        9.73        8.03      1.96 o 
  -3   8  23        6.54        5.74      1.79 o 
 -13   0  24        7.74        4.37      2.34 o 
 -12   0  24        6.72        7.80      2.45 o 
 -11   0  24      134.90      149.39      7.00 o 
 -10   0  24       77.75       90.23      5.43 o 
  -9   0  24      124.89      116.65      5.89 o 
  -8   0  24       55.56       56.59      5.53 o 
  -7   0  24       41.86       55.81      5.44 o 
  -6   0  24       15.55        7.58      2.58 o 
  -5   0  24        1.38        1.26      1.83 o 
  -4   0  24       30.25       29.63      3.70 o 
  -3   0  24      291.83      318.28     10.51 o 
  -2   0  24       39.32       37.99      3.78 o 
  -1   0  24        9.24        9.73      2.23 o 
   0   0  24       12.71       11.87      2.31 o 
   1   0  24      198.15      210.94      7.34 o 
 -13   1  24       11.87        9.05      3.35 o 
 -12   1  24       29.10       33.03      4.99 o 
 -11   1  24        5.35        8.05      1.83 o 
 -10   1  24       51.93       45.43      3.11 o 
  -9   1  24       14.37       15.58      1.82 o 
  -8   1  24      306.58      305.69      9.97 o 
  -7   1  24       86.93       71.17      3.84 o 
  -6   1  24      106.84      110.22      4.49 o 
  -5   1  24       38.05       41.77      3.12 o 
  -4   1  24       46.25       42.31      3.02 o 
  -3   1  24       41.40       38.76      2.82 o 
  -2   1  24        0.47        0.13      1.17 o 
  -1   1  24       34.11       41.49      2.71 o 
   0   1  24        2.66        3.65      1.25 o 
   1   1  24       13.37       10.79      1.58 o 
 -12   2  24        1.15        1.27      1.56 o 
 -11   2  24        2.89        3.29      2.41 o 
 -10   2  24      321.61      350.12      8.03 o 
  -9   2  24       15.01       14.90      1.61 o 
  -8   2  24      269.74      282.83      6.13 o 
  -7   2  24       45.76       45.54      5.33 o 
  -6   2  24       35.67       32.19      2.92 o 
  -5   2  24       11.94       11.17      1.99 o 
  -4   2  24       13.23       12.59      1.96 o 
  -3   2  24        5.96        6.35      1.57 o 
  -2   2  24       17.04       13.75      2.15 o 
  -1   2  24       15.62       15.39      1.91 o 
   0   2  24        1.25        1.14      1.15 o 
   1   2  24       16.14       18.17      1.86 o 
 -12   3  24      171.62      186.43      5.54 o 
 -11   3  24        0.33       -2.20      1.33 o 
 -10   3  24      120.12      132.35      4.66 o 
  -9   3  24       20.47       28.35      2.23 o 
  -8   3  24      145.46      143.98      4.90 o 
  -7   3  24        3.94        1.78      1.61 o 
  -6   3  24       36.87       35.98      3.05 o 
  -5   3  24        1.19       -0.78      1.32 o 
  -4   3  24      104.58      108.07      4.30 o 
  -3   3  24        9.91       14.99      2.04 o 
  -2   3  24        8.77       10.94      1.84 o 
  -1   3  24       13.90       13.48      2.08 o 
   0   3  24        6.22        4.84      1.41 o 
   1   3  24        7.34        6.43      1.46 o 
 -12   4  24      400.50      425.28      9.12 o 
 -11   4  24        3.74        4.60      1.74 o 
 -10   4  24        1.39        0.58      2.13 o 
  -9   4  24        0.68        0.90      1.25 o 
  -8   4  24       43.76       48.37      2.85 o 
  -7   4  24      127.68      148.93      5.50 o 
  -6   4  24        0.22        0.32      1.39 o 
  -5   4  24      111.62      116.24      4.61 o 
  -4   4  24       89.25       74.42      3.66 o 
  -3   4  24        0.28       -0.31      2.07 o 
  -2   4  24       50.44       54.22      3.19 o 
  -1   4  24        3.13        2.53      1.36 o 
   0   4  24        2.62        2.83      1.65 o 
 -11   5  24      124.86      129.92      4.71 o 
 -10   5  24        0.43       -0.79      1.96 o 
  -9   5  24       20.17       19.15      1.95 o 
  -8   5  24       31.35       33.63      2.54 o 
  -7   5  24        3.82        4.67      1.42 o 
  -6   5  24       52.45       49.96      3.62 o 
  -5   5  24       20.16       18.80      2.88 o 
  -4   5  24       79.81       88.11      4.01 o 
  -3   5  24        6.03       11.04      1.93 o 
  -2   5  24       23.16       22.04      3.60 o 
  -1   5  24       32.99       35.34      2.72 o 
   0   5  24        7.38        9.44      1.74 o 
 -10   6  24        0.31        1.44      1.63 o 
  -9   6  24        9.08       12.19      2.09 o 
  -8   6  24       51.32       50.74      3.55 o 
  -7   6  24       25.43       23.21      2.19 o 
  -6   6  24        0.44       -0.94      2.01 o 
  -5   6  24      100.52      104.79      4.54 o 
  -4   6  24        8.69        9.73      1.92 o 
  -3   6  24       11.71       16.24      2.20 o 
  -2   6  24       11.40       20.98      2.33 o 
  -1   6  24        0.01       -0.78      1.24 o 
  -9   7  24       14.09       15.97      2.24 o 
  -8   7  24        0.00        2.69      1.36 o 
  -7   7  24        3.22        6.03      1.87 o 
  -6   7  24      128.10      137.91      5.44 o 
  -5   7  24      142.82      144.34      7.15 o 
  -4   7  24        9.75       11.09      2.10 o 
  -3   7  24       13.25       16.05      2.28 o 
 -12   1  25        1.89        1.78      2.39 o 
 -11   1  25        1.84       -1.00      1.55 o 
 -10   1  25       14.83       13.86      2.16 o 
  -9   1  25      299.89      329.55      5.86 o 
  -8   1  25      302.48      324.96     10.51 o 
  -7   1  25      165.84      169.54      5.91 o 
  -6   1  25       24.38       21.41      2.56 o 
  -5   1  25      455.11      480.62     10.41 o 
  -4   1  25       25.58       26.36      2.56 o 
  -3   1  25      124.32      137.40      4.76 o 
  -2   1  25        8.78        8.94      2.10 o 
  -1   1  25        4.26        8.33      1.61 o 
   0   1  25        1.81        0.84      1.21 o 
 -12   2  25       24.32       26.01      2.57 o 
 -11   2  25       53.11       58.64      4.90 o 
 -10   2  25      572.25      607.35     14.08 o 
  -9   2  25       18.39       16.91      1.75 o 
  -8   2  25      227.40      237.92      9.74 o 
  -7   2  25       81.89       92.11      4.46 o 
  -6   2  25       30.96       31.29      2.99 o 
  -5   2  25       15.18        8.80      2.01 o 
  -4   2  25       18.56       14.63      2.08 o 
  -3   2  25       94.18       89.65      6.49 o 
  -2   2  25       41.67       51.32      5.58 o 
  -1   2  25      101.78      103.02      3.92 o 
   0   2  25        1.72       -0.17      1.22 o 
 -11   3  25        0.38        2.74      1.71 o 
 -10   3  25      124.47      135.29      4.85 o 
  -9   3  25      121.69      135.06      3.68 o 
  -8   3  25       21.24       26.73      2.32 o 
  -7   3  25      224.96      213.09      6.73 o 
  -6   3  25        1.58        2.70      1.60 o 
  -5   3  25        0.84        0.96      1.45 o 
  -4   3  25        1.84        2.48      4.63 o 
  -3   3  25       17.57       20.48      3.51 o 
  -2   3  25        5.91        4.35      1.58 o 
  -1   3  25        7.05        5.17      1.52 o 
 -11   4  25      114.30      119.03      4.57 o 
 -10   4  25        6.21        6.63      1.90 o 
  -9   4  25       63.40       66.75      3.10 o 
  -8   4  25        1.56        1.53      1.99 o 
  -7   4  25       27.66       26.86      2.93 o 
  -6   4  25       18.07       15.44      3.97 o 
  -5   4  25       40.34       37.00      3.12 o 
  -4   4  25        0.20       -0.11      1.34 o 
  -3   4  25        0.89        1.09      2.22 o 
  -2   4  25       86.30       83.37      3.74 o 
  -1   4  25       24.49       25.31      2.45 o 
 -10   5  25       34.60       33.79      8.10 o 
  -9   5  25       11.75       11.19      1.76 o 
  -8   5  25       25.66       33.04      2.56 o 
  -7   5  25        1.34        5.37      1.87 o 
  -6   5  25       13.16       13.22      2.33 o 
  -5   5  25       71.72       63.92      3.86 o 
  -4   5  25        0.06       -1.80      1.52 o 
  -3   5  25       19.49       13.51      2.14 o 
  -2   5  25        5.35        4.82      1.65 o 
  -9   6  25        2.57        0.89      1.55 o 
  -8   6  25        0.25        3.43      1.78 o 
  -7   6  25      110.06      115.89      3.96 o 
  -6   6  25       37.65       37.81      3.38 o 
  -5   6  25       35.10       30.25      3.26 o 
  -4   6  25        0.81        0.35      1.50 o 
  -3   6  25       72.72       66.59      3.64 o 
 -11   0  26      151.57      148.66      7.34 o 
 -10   0  26       13.72       15.01      3.22 o 
  -9   0  26       41.14       42.40      3.48 o 
  -8   0  26      338.49      383.80     13.83 o 
  -7   0  26      213.62      224.17      9.96 o 
  -6   0  26      353.82      363.63     12.84 o 
  -5   0  26      562.23      568.51     16.80 o 
  -4   0  26      549.34      548.21     16.03 o 
  -3   0  26       17.08       16.93      3.18 o 
  -2   0  26       62.40       65.39      4.74 o 
  -1   0  26       25.28       20.28      3.17 o 
 -11   1  26      103.25      113.40      4.53 o 
 -10   1  26       42.01       37.21      4.74 o 
  -9   1  26      354.39      375.30      6.46 o 
  -8   1  26      189.14      216.34     10.67 o 
  -7   1  26      276.68      279.61      7.97 o 
  -6   1  26       89.00      101.26      4.66 o 
  -5   1  26        0.86        1.21      1.68 o 
  -4   1  26       17.18       13.52      2.22 o 
  -3   1  26      363.00      394.62      8.95 o 
  -2   1  26       46.59       54.43      3.25 o 
  -1   1  26       36.33       38.86      2.84 o 
 -11   2  26      120.92      131.42      4.86 o 
 -10   2  26       84.88      100.82      4.34 o 
  -9   2  26       62.00       64.41      2.84 o 
  -8   2  26       12.38       12.80      2.53 o 
  -7   2  26      381.00      380.98      9.53 o 
  -6   2  26       20.02       22.38      2.70 o 
  -5   2  26      120.21      110.79      4.71 o 
  -4   2  26        0.06       -1.06      1.41 o 
  -3   2  26      188.13      181.33      5.68 o 
  -2   2  26       35.46       39.79      3.03 o 
 -10   3  26      190.85      200.42      6.05 o 
  -9   3  26      154.22      169.85      4.77 o 
  -8   3  26      131.82      121.48      5.28 o 
  -7   3  26       68.49       66.00      4.37 o 
  -6   3  26       56.78       51.47      5.28 o 
  -5   3  26       21.73       26.17      2.74 o 
  -4   3  26       45.48       47.20      3.43 o 
  -3   3  26        7.76        8.15      1.87 o 
  -2   3  26      130.42      119.32      4.51 o 
  -9   4  26        3.23        3.52      1.51 o 
  -8   4  26       15.78       17.09      2.96 o 
  -7   4  26      122.72      133.34      5.45 o 
  -6   4  26       10.19       12.17      2.29 o 
  -5   4  26       49.00       53.55      5.47 o 
  -4   4  26       12.84        9.02      1.95 o 
  -3   4  26        7.67        7.59      1.84 o 
  -8   5  26        0.04       -1.43      1.27 o 
  -7   5  26       39.32       31.45      3.17 o 
  -6   5  26      160.65      171.50     11.50 o 
  -5   5  26       18.85       17.44      2.46 o 
  -4   5  26        0.00       -0.82      1.37 o 
  -9   1  27        5.96        4.49      1.69 o 
  -8   1  27      167.63      192.34      6.74 o 
  -7   1  27      476.96      513.92     11.66 o 
  -6   1  27       70.67       81.31      4.28 o 
  -5   1  27      149.97      155.96      5.67 o 
  -4   1  27       60.15       56.96      3.75 o 
  -3   1  27      251.37      261.01      7.08 o 
  -9   2  27      172.85      165.62      5.03 o 
  -8   2  27        4.64        8.05      2.27 o 
  -7   2  27       12.03       13.77      2.50 o 
  -6   2  27       55.19       60.34     10.45 o 
  -5   2  27       93.42      109.49      4.70 o 
  -4   2  27       13.03       16.35      2.36 o 
  -8   3  27       25.50       17.49      2.71 o 
  -7   3  27       79.45       81.37      4.91 o 
  -6   3  27        2.69        3.15      1.84 o 
  -5   3  27       43.78       46.88      3.58 o 
  -4   3  27       38.30       39.16      3.25 o 
                                                 
